# Supplementary material for: Homology modeling and ligand docking of Mitogen-activated protein kinase-activated protein kinase 5 (MK5)
Source: Theor Biol Med Model. 2013 Sep 14;10:56. doi: 10.1186/1742-4682-10-56 (PMC3848485; doi:10.1186/1742-4682-10-56)
Supplement: Additional file 1 — Inhibitors and decoys. [file 1742-4682-10-56-S1.xlsx]

## Sheet: Sheet4
mol	NAME_	dist	molid	molWeight	ID	Name	Library	Molformula	MW	Link	Quantity1	Unit1	Price1	Quantity2	Quantity3	Quantity4	Quantity5	Quantity6	Quantity7	Quantity8	Quantity9	Quantity10	Price_group	ord	cl	meanMW	ord_1	cl_1	Unit2	Price2	Unit3	Price3	Unit4	Price4	Unit5	Price5	Unit6	Price6	Unit7	Price7	Unit8	Price8	Price9	Unit9	Unit10	Price10
	C19H17N5O2S2	0.650365	0	12.3587	6000147	2-[(5-oxo-4-phenyl-4,5,6,7,8,9-hexahydro[1]benzothieno[3,2-e][1,2,4]triazolo[4,3-a]pyrimidin-1-yl)thio]acetamide	Express-Pick	C19H17N5O2S2	411.51	http://www.hit2lead.com/search.asp?db=SC&ids=6000147	1	MG	$40	0	0	0	0	0	0	0	0	0	3	9	4	398.724	1	1
	C24H17N5O2	0.566694	0	0	7099772	N-(2-furylmethyl)-2,3-di-2-pyridinyl-6-quinoxalinecarboxamide	Express-Pick	C24H17N5O2	407.44	http://www.hit2lead.com/search.asp?db=SC&ids=7099772	1	MG	$40	0	0	0	0	0	0	0	0	0	3	2455	401	407.138	2	2
	C19H15N3OS	0.637133	0	2.68641	5345922	3-[(4-methoxyphenyl)amino]-2-(4-phenyl-1,3-thiazol-2-yl)acrylonitrile	Express-Pick	C19H15N3OS	333.41	http://www.hit2lead.com/search.asp?db=SC&ids=5345922	1	MG	$40	2	5	10	15	20	25	30	50	0	1	353	58	330.407	3	3	MG	$48	MG	$60	MG	$80	MG	$100	MG	$125	MG	$150	MG	$175	$240	MG
	C9H9F6N3OS	0.76069	0	0	5240130	N-[1,1-bis(trifluoromethyl)propyl]-N'-1,3-thiazol-2-ylurea	Express-Pick	C9H9F6N3OS	321.25	http://www.hit2lead.com/search.asp?db=SC&ids=5240130	1	MG	$40	0	0	0	0	0	0	0	0	0	3	401	72	321.037	4	4
	C21H21N5O2S	0.586358	0	0	39535692			C21H21N5O2S	407.5	http://www.hit2lead.com/search.asp?db=SC&ids=39535692	1	MG	$40	2	5	10	0	0	0	0	0	0	0	4299	687	407.142	5	5	MG	$48	MG	$60	MG	$80
	C16H23N3OS	0.724814	0	17.2645	5213909	N,N-dimethyl-6-[2-(1-piperidinyl)ethoxy]-1,3-benzothiazol-2-amine	Express-Pick	C16H23N3OS	305.45	http://www.hit2lead.com/search.asp?db=SC&ids=5213909	1	MG	$40	2	5	10	15	20	25	30	50	100	1	390	68	322.421	6	6	MG	$48	MG	$60	MG	$80	MG	$100	MG	$125	MG	$150	MG	$175	$240	MG	MG	$395
	C21H18N4OS	0.643312	199191	0	6713280	6-[4-(dimethylamino)benzylidene]-5-imino-3-phenyl-5,6-dihydro-7H-[1,3]thiazolo[3,2-a]pyrimidin-7-one	Express-Pick	C21H18N4OS	374.47	http://www.hit2lead.com/search.asp?db=SC&ids=6713280	1	MG	$40	2	5	10	15	20	25	30	50	0	1	190	33	374.12	7	7	MG	$48	MG	$60	MG	$80	MG	$100	MG	$125	MG	$150	MG	$175	$240	MG
	C18H19N5O2S2	0.661184	0	0	5706083	2-[(3,5-dimethyl-1H-pyrazol-4-yl)imino]-5-(5-methoxy-3-methyl-1,3-benzothiazol-2(3H)-ylidene)-3-methyl-1,3-thiazolidin-4-one	Express-Pick	C18H19N5O2S2	401.51	http://www.hit2lead.com/search.asp?db=SC&ids=5706083	1	MG	$40	2	5	0	0	0	0	0	0	0	3	404	73	401.098	8	8	MG	$48	MG	$60
	C21H18N4OS	0.587413	85344	15.5898	5700702	2-(4-ethylphenyl)-N-(5-methyl-1,3,4-thiadiazol-2-yl)-4-quinolinecarboxamide	Express-Pick	C21H18N4OS	374.47	http://www.hit2lead.com/search.asp?db=SC&ids=5700702	1	MG	$40	2	0	0	0	0	0	0	0	0	3	415	77	389.71	9	9	MG	$48
	C17H10ClN3OS	0.717571	0	0.33175	5404655	6-benzylidene-3-(2-chlorophenyl)[1,3]thiazolo[2,3-c][1,2,4]triazol-5(6H)-one	Express-Pick	C17H10ClN3OS	339.81	http://www.hit2lead.com/search.asp?db=SC&ids=5404655	1	MG	$40	2	5	0	0	0	0	0	0	0	3	194	34	339.355	10	10	MG	$48	MG	$60
	C16H11ClN4OS2	0.657233	302162	0	7733583	N-(4-chlorophenyl)-2-([1,2,4]triazolo[3,4-b][1,3]benzothiazol-3-ylthio)acetamide	Express-Pick	C16H11ClN4OS2	374.87	http://www.hit2lead.com/search.asp?db=SC&ids=7733583	1	MG	$40	2	5	10	15	20	25	30	50	0	1	979	130	374.006	11	10	MG	$48	MG	$60	MG	$80	MG	$100	MG	$125	MG	$150	MG	$175	$240	MG
	C15H16BrN5O2S	0.704602	0	0	9215660	6-[(4-bromophenoxy)methyl]-3-(4-morpholinylmethyl)[1,2,4]triazolo[3,4-b][1,3,4]thiadiazole	Express-Pick	C15H16BrN5O2S	410.3	http://www.hit2lead.com/search.asp?db=SC&ids=9215660	1	MG	$40	2	5	10	15	20	25	30	50	100	0	1348	181	409.021	12	11	MG	$48	MG	$60	MG	$80	MG	$100	MG	$125	MG	$150	MG	$175	$240	MG	MG	$395
	C18H22N4OS2	0.714744	154985	0	6343328	5-{[2-oxo-2-(2,2,4,6,8-pentamethyl-1(2H)-quinolinyl)ethyl]thio}-1,3,4-thiadiazol-2-amine	Express-Pick	C18H22N4OS2	374.53	http://www.hit2lead.com/search.asp?db=SC&ids=6343328	1	MG	$40	0	0	0	0	0	0	0	0	0	3	2239	358	374.124	13	12
	C21H19N5O2S	0.674235	0	2.01565	7749360	N-(2-furylmethyl)-2-{[4-(4-methylphenyl)-5-(4-pyridinyl)-4H-1,2,4-triazol-3-yl]thio}acetamide	Express-Pick	C21H19N5O2S	405.48	http://www.hit2lead.com/search.asp?db=SC&ids=7749360	1	MG	$40	2	5	10	15	20	25	30	50	100	1	789	115	407.142	14	13	MG	$48	MG	$60	MG	$80	MG	$100	MG	$125	MG	$150	MG	$175	$240	MG	MG	$395
	C21H17N5O2S	0.676747	0	3.14616	6670686	3-{4-benzyl-5-[(4-nitrobenzyl)thio]-4H-1,2,4-triazol-3-yl}pyridine	Express-Pick	C21H17N5O2S	403.47	http://www.hit2lead.com/search.asp?db=SC&ids=6670686	1	MG	$40	2	5	10	15	20	25	30	50	0	1	1004	136	399.964	15	13	MG	$48	MG	$60	MG	$80	MG	$100	MG	$125	MG	$150	MG	$175	$240	MG
	C15H14BrN5O2S	0.703416	0	0	7975949	{4-[3-(4-bromo-1,3-dimethyl-1H-pyrazol-5-yl)-5-mercapto-4H-1,2,4-triazol-4-yl]phenyl}acetic acid	Express-Pick	C15H14BrN5O2S	408.28	http://www.hit2lead.com/search.asp?db=SC&ids=7975949	1	MG	$40	2	5	10	15	20	25	30	50	100	1	662	105	407.005	16	14	MG	$48	MG	$60	MG	$80	MG	$100	MG	$125	MG	$150	MG	$175	$240	MG	MG	$395
	C19H20F3N5O2	0.678571	0	1.63268	27208136			C19H20F3N5O2	407.4	http://www.hit2lead.com/search.asp?db=SC&ids=27208136	1	MG	$40	2	0	0	0	0	0	0	0	0	4	1406	197	405.524	17	15	MG	$48
	C14H8F3N3O	0.6515	0	0	5399096	4-{5-[3-(trifluoromethyl)phenyl]-1,3,4-oxadiazol-2-yl}pyridine	Express-Pick	C14H8F3N3O	291.23	http://www.hit2lead.com/search.asp?db=SC&ids=5399096	1	MG	$40	2	5	0	0	0	0	0	0	0	3	1432	205	291.062	18	15	MG	$48	MG	$60
	C14H16ClN3OS	0.735727	0	0	5404676	5-(2-chlorophenyl)-3-(1-piperidinylmethyl)-1,3,4-oxadiazole-2(3H)-thione	Express-Pick	C14H16ClN3OS	309.82	http://www.hit2lead.com/search.asp?db=SC&ids=5404676	1	MG	$40	2	5	10	15	20	25	30	50	100	1	587	95	309.07	19	16	MG	$48	MG	$60	MG	$80	MG	$100	MG	$125	MG	$150	MG	$175	$240	MG	MG	$395
	C21H15N5O2S	0.611986	0	0	5543073	N'-{[4-oxo-2-(2-pyridinylthio)-4H-pyrido[1,2-a]pyrimidin-3-yl]methylene}benzohydrazide	Express-Pick	C21H15N5O2S	401.45	http://www.hit2lead.com/search.asp?db=SC&ids=5543073	1	MG	$40	0	0	0	0	0	0	0	0	0	3	5326	839	401.095	20	17
	C18H19N3OS	0.740656	0	0	5728304	N,N'-diphenyl-N-(4,5,6,7-tetrahydro-1,3-thiazepin-2-yl)urea	Express-Pick	C18H19N3OS	325.44	http://www.hit2lead.com/search.asp?db=SC&ids=5728304	1	MG	$40	0	0	0	0	0	0	0	0	0	3	3316	545	325.125	21	18
	C21H18N4OS	0.668966	7300	0	5130868	2-{[(4,6-dimethyl-2-pyrimidinyl)thio]methyl}-3-phenyl-4(3H)-quinazolinone	Express-Pick	C21H18N4OS	374.47	http://www.hit2lead.com/search.asp?db=SC&ids=5130868	1	MG	$40	2	5	0	0	0	0	0	0	0	3	1483	219	374.12	22	19	MG	$48	MG	$60
	C21H28FN5O2	0.584493	0	0	9209840	1-(4-fluorophenyl)-7,8-dimethyl-3-[3-(4-morpholinyl)propyl]-1,2,3,4-tetrahydro-6H-pyrimido[1,2-a][1,3,5]triazin-6-one	Express-Pick	C21H28FN5O2	401.49	http://www.hit2lead.com/search.asp?db=SC&ids=9209840	1	MG	$40	2	5	10	15	20	25	30	50	100	0	2378	384	401.223	23	19	MG	$48	MG	$60	MG	$80	MG	$100	MG	$125	MG	$150	MG	$175	$240	MG	MG	$395
	C22H19FN4O	0.597902	484995	0	11491202			C22H19FN4O	374.42	http://www.hit2lead.com/search.asp?db=SC&ids=11491202	1	MG	$40	2	5	10	15	20	0	0	0	0	0	1562	236	374.154	24	20	MG	$48	MG	$60	MG	$80	MG	$100	MG	$125
	C21H18N4OS	0.556291	553954	0	32313021			C21H18N4OS	374.47	http://www.hit2lead.com/search.asp?db=SC&ids=32313021	1	MG	$40	0	0	0	0	0	0	0	0	0	0	1709	257	374.12	25	20
	C19H24FN5O2S	0.665928	0	1.98746	37789267			C19H24FN5O2S	405.5	http://www.hit2lead.com/search.asp?db=SC&ids=37789267	1	MG	$40	2	5	10	15	20	25	30	0	0	3	2231	357	403.176	26	21	MG	$48	MG	$60	MG	$80	MG	$100	MG	$125	MG	$150	MG	$175
	C23H23N5O2	0.601257	0	0	52104033			C23H23N5O2	401.47	http://www.hit2lead.com/search.asp?db=SC&ids=52104033	1	MG	$40	0	0	0	0	0	0	0	0	0	4	1857	280	401.185	27	22
	C20H17N3O	0.556248	0	7.44832	5219749	4-amino-5-benzoyl-1-benzyl-2-methyl-1H-pyrrole-3-carbonitrile	Express-Pick	C20H17N3O	315.38	http://www.hit2lead.com/search.asp?db=SC&ids=5219749	1	MG	$40	2	5	10	0	0	0	0	0	0	3	5952	904	322.585	28	22	MG	$48	MG	$60	MG	$80
	C24H15N5O2	0.510629	0	0	7702685	3-[3-(2-furyl)-1-phenyl-1H-pyrazol-4-yl]-2-(4-oxo-3,4-dihydro-2-quinazolinyl)acrylonitrile	Express-Pick	C24H15N5O2	405.42	http://www.hit2lead.com/search.asp?db=SC&ids=7702685	1	MG	$40	2	5	10	15	20	25	30	50	100	1	3889	630	405.123	29	23	MG	$48	MG	$60	MG	$80	MG	$100	MG	$125	MG	$150	MG	$175	$240	MG	MG	$395
	C19H22FN5O2S	0.653595	0	0	7542997	1-allyl-6-amino-2-({2-[4-(4-fluorophenyl)-1-piperazinyl]-2-oxoethyl}thio)-4(1H)-pyrimidinone	Express-Pick	C19H22FN5O2S	403.48	http://www.hit2lead.com/search.asp?db=SC&ids=7542997	1	MG	$40	0	0	0	0	0	0	0	0	0	3	2258	366	403.148	30	24
	C21H25N3O	0.560242	0	0	5530105	N-1-adamantyl-N'-(2-methyl-4-quinolinyl)urea	Express-Pick	C21H25N3O	335.45	http://www.hit2lead.com/search.asp?db=SC&ids=5530105	1	MG	$40	0	0	0	0	0	0	0	0	0	3	2539	412	335.2	31	25
	C20H27N3O	0.684997	0	2.99218	5452219	N-[4-({benzyl[2-(dimethylamino)ethyl]amino}methyl)phenyl]acetamide	Express-Pick	C20H27N3O	325.46	http://www.hit2lead.com/search.asp?db=SC&ids=5452219	1	MG	$40	2	5	10	15	20	25	30	50	0	2	2910	489	328.208	32	25	MG	$48	MG	$60	MG	$80	MG	$100	MG	$125	MG	$150	MG	$175	$240	MG
	C23H25N5O2	0.559343	0	0	39690108			C23H25N5O2	403.49	http://www.hit2lead.com/search.asp?db=SC&ids=39690108	1	MG	$40	2	5	0	0	0	0	0	0	0	3	2165	349	403.201	33	26	MG	$48	MG	$60
	C21H25N3O	0.54793	0	6	5243192	2-(1-pyrrolidinylmethyl)-3H-spiro[benzo[h]quinazoline-5,1'-cyclopentan]-4(6H)-one	Express-Pick	C21H25N3O	335.45	http://www.hit2lead.com/search.asp?db=SC&ids=5243192	1	MG	$40	0	0	0	0	0	0	0	0	0	3	1848	278	329.2	34	26
	C17H25N3OS	0.707559	0	4.67188	5487243	3-anilino-5,5-dibutyl-2-thioxo-4-imidazolidinone	Express-Pick	C17H25N3OS	319.47	http://www.hit2lead.com/search.asp?db=SC&ids=5487243	1	MG	$40	2	0	0	0	0	0	0	0	0	3	5697	862	314.5	35	27	MG	$48
	C17H14F3N3O	0.686591	0	0	5529144	2-[({1-[3-(trifluoromethyl)phenyl]-4,5-dihydro-1H-pyrazol-3-yl}imino)methyl]phenol	Express-Pick	C17H14F3N3O	333.32	http://www.hit2lead.com/search.asp?db=SC&ids=5529144	1	MG	$40	2	0	0	0	0	0	0	0	0	3	3125	526	333.109	36	28	MG	$48
	C20H30N4OS	0.648	214488	0	6884190	1'-{[(2,4-dimethylphenyl)amino]carbonothioyl}-1,4'-bipiperidine-4'-carboxamide	Express-Pick	C20H30N4OS	374.55	http://www.hit2lead.com/search.asp?db=SC&ids=6884190	1	MG	$40	2	5	10	15	0	0	0	0	0	2	2775	462	374.214	37	29	MG	$48	MG	$60	MG	$80	MG	$100
	C18H21N3O	0.572832	0	14.0157	5705428	2-(1H-indol-3-yl)-5,7-dimethyl-1,3-diazatricyclo[3.3.1.1~3,7~]decan-6-one	Express-Pick	C18H21N3O	295.39	http://www.hit2lead.com/search.asp?db=SC&ids=5705428	1	MG	$40	2	5	10	15	20	25	30	50	100	1	2824	473	309.184	38	29	MG	$48	MG	$60	MG	$80	MG	$100	MG	$125	MG	$150	MG	$175	$240	MG	MG	$395
	C20H37N3O	0.719051	0	9.34377	5427319	N-[3-(dimethylamino)propyl]-N-(4-methoxy-2,3-dimethylbenzyl)-N',N'-dimethyl-1,3-propanediamine	Express-Pick	C20H37N3O	335.54	http://www.hit2lead.com/search.asp?db=SC&ids=5427319	1	MG	$40	2	5	10	15	20	25	30	50	100	1	2878	480	325.95	39	30	MG	$48	MG	$60	MG	$80	MG	$100	MG	$125	MG	$150	MG	$175	$240	MG	MG	$395
	C21H23N5O2S	0.508628	0	0	10829504			C21H23N5O2S	409.51	http://www.hit2lead.com/search.asp?db=SC&ids=10829504	1	MG	$40	0	0	0	0	0	0	0	0	0	4	2352	377	409.157	40	31
	C15H11F6N5O2	0.647108	0	0	7905268	1,3-dimethyl-7-(4-pyridinyl)-5,5-bis(trifluoromethyl)-5,8-dihydropyrimido[4,5-d]pyrimidine-2,4(1H,3H)-dione	Express-Pick	C15H11F6N5O2	407.28	http://www.hit2lead.com/search.asp?db=SC&ids=7905268	1	MG	$40	2	5	10	15	20	25	30	50	100	1	2383	386	407.082	41	32	MG	$48	MG	$60	MG	$80	MG	$100	MG	$125	MG	$150	MG	$175	$240	MG	MG	$395
	C12H13F6N3O	0.65234	0	0	5226217	N-[2,2,2-trifluoro-1-[(5-methyl-2-pyridinyl)amino]-1-(trifluoromethyl)ethyl]propanamide	Express-Pick	C12H13F6N3O	329.25	http://www.hit2lead.com/search.asp?db=SC&ids=5226217	1	MG	$40	2	5	10	15	20	25	0	0	0	2	2542	413	329.096	42	33	MG	$48	MG	$60	MG	$80	MG	$100	MG	$125	MG	$150
	C23H26N4O	0.617977	521236	16.5107	21530818			C23H26N4O	374.49	http://www.hit2lead.com/search.asp?db=SC&ids=21530818	1	MG	$40	0	0	0	0	0	0	0	0	0	4	4575	725	390.721	43	34
	C18H18ClN5O2S	0.683673	0	3.03514	9048624	4-chloro-N-(4,5-dimethyl-3-{[(3-pyridinylmethyl)amino]carbonyl}-2-thienyl)-1-methyl-1H-pyrazole-5-carboxamide	Express-Pick	C18H18ClN5O2S	403.89	http://www.hit2lead.com/search.asp?db=SC&ids=9048624	1	MG	$40	2	5	10	15	20	25	30	50	0	1	4295	686	406.122	44	34	MG	$48	MG	$60	MG	$80	MG	$100	MG	$125	MG	$150	MG	$175	$240	MG
	C16H16F3N3O	0.669713	0	4.70904	5669471	1-{[5-methyl-3-(trifluoromethyl)-1H-pyrazol-1-yl]acetyl}-1,2,3,4-tetrahydroquinoline	Express-Pick	C16H16F3N3O	323.32	http://www.hit2lead.com/search.asp?db=SC&ids=5669471	1	MG	$40	0	0	0	0	0	0	0	0	0	3	4475	706	318.416	45	35
	C23H31N5O2	0.632947	0	0.671883	62248967			C23H31N5O2	409.54	http://www.hit2lead.com/search.asp?db=SC&ids=62248967	1	MG	$40	0	0	0	0	0	0	0	0	0	4	4217	668	408.576	46	35
	C20H24ClN5O2	0.67051	0	0	20320255			C20H24ClN5O2	401.9	http://www.hit2lead.com/search.asp?db=SC&ids=20320255	1	MG	$40	0	0	0	0	0	0	0	0	0	4	3843	616	401.162	47	35
	C20H29N5O2S	0.655334	0	0	7802802	N-(3,4-dimethoxyphenyl)-4-[(1,3,5-trimethyl-1H-pyrazol-4-yl)methyl]-1-piperazinecarbothioamide	Express-Pick	C20H29N5O2S	403.55	http://www.hit2lead.com/search.asp?db=SC&ids=7802802	1	MG	$40	2	5	10	15	20	25	30	0	0	2	4514	709	403.204	48	36	MG	$48	MG	$60	MG	$80	MG	$100	MG	$125	MG	$150	MG	$175
	C20H23N3O	0.657445	0	4.99217	5849011	1-{4-[5-(1-adamantyl)-1H-1,2,3-triazol-1-yl]phenyl}ethanone	Express-Pick	C20H23N3O	321.43	http://www.hit2lead.com/search.asp?db=SC&ids=5849011	1	MG	$40	0	0	0	0	0	0	0	0	0	3	4136	651	326.176	49	37
	C17H13ClF3N5O2	0.689142	0	3.34075	9140409	5-amino-1-(4-chloro-3-methoxyphenyl)-N-[2-(trifluoromethyl)phenyl]-1H-1,2,3-triazole-4-carboxamide	Express-Pick	C17H13ClF3N5O2	411.77	http://www.hit2lead.com/search.asp?db=SC&ids=9140409	1	MG	$40	2	5	10	15	20	25	30	50	0	1	3945	638	407.73	50	37	MG	$48	MG	$60	MG	$80	MG	$100	MG	$125	MG	$150	MG	$175	$240	MG
	C18H18ClN5O2S	0.690167	0	0	7977829	5-chloro-N-(1,5-dimethyl-3-oxo-2-phenyl-2,3-dihydro-1H-pyrazol-4-yl)-2-(ethylthio)-4-pyrimidinecarboxamide	Express-Pick	C18H18ClN5O2S	403.89	http://www.hit2lead.com/search.asp?db=SC&ids=7977829	1	MG	$40	2	5	10	15	20	25	30	50	100	1	3663	592	403.087	51	38	MG	$48	MG	$60	MG	$80	MG	$100	MG	$125	MG	$150	MG	$175	$240	MG	MG	$395
	C21H18N4OS	0.621019	367276	0	7965764	3-phenyl-1-(phenylacetyl)-N-(2-thienylmethyl)-1H-1,2,4-triazol-5-amine	Express-Pick	C21H18N4OS	374.47	http://www.hit2lead.com/search.asp?db=SC&ids=7965764	1	MG	$40	2	5	10	15	20	25	30	50	0	1	4759	764	374.12	52	39	MG	$48	MG	$60	MG	$80	MG	$100	MG	$125	MG	$150	MG	$175	$240	MG
	C24H23N5O2	0.670587	0	5.02036	7972809	N,N'-dibenzyl-1-(2-methoxybenzoyl)-1H-1,2,4-triazole-3,5-diamine	Express-Pick	C24H23N5O2	413.48	http://www.hit2lead.com/search.asp?db=SC&ids=7972809	1	MG	$40	2	5	10	15	20	25	30	50	100	1	4762	766	408.165	53	39	MG	$48	MG	$60	MG	$80	MG	$100	MG	$125	MG	$150	MG	$175	$240	MG	MG	$395
	C18H19F2N5O2S	0.706475	0	0	7974625	1-(ethylsulfonyl)-N,N'-bis(4-fluorobenzyl)-1H-1,2,4-triazole-3,5-diamine	Express-Pick	C18H19F2N5O2S	407.45	http://www.hit2lead.com/search.asp?db=SC&ids=7974625	1	MG	$40	2	5	10	15	20	25	30	50	100	1	1481	218	407.123	54	40	MG	$48	MG	$60	MG	$80	MG	$100	MG	$125	MG	$150	MG	$175	$240	MG	MG	$395
	C23H29N5O2	0.611986	0	0	19762705			C23H29N5O2	407.52	http://www.hit2lead.com/search.asp?db=SC&ids=19762705	1	MG	$40	0	0	0	0	0	0	0	0	0	4	1320	172	407.232	55	41
	C16H15F5N4O	0.703704	39199	0	5338577	2,3,4,5,6-pentafluorobenzaldehyde (5-butyl-4-hydroxy-6-methyl-2-pyrimidinyl)hydrazone	Express-Pick	C16H15F5N4O	374.32	http://www.hit2lead.com/search.asp?db=SC&ids=5338577	1	MG	$40	2	0	0	0	0	0	0	0	0	3	5711	865	374.117	56	42	MG	$48
	C24H19N5O2	0.655672	0	0.836306	5256441	1-(4-nitrophenyl)ethanone (4,6-diphenyl-2-pyrimidinyl)hydrazone	Express-Pick	C24H19N5O2	409.45	http://www.hit2lead.com/search.asp?db=SC&ids=5256441	1	MG	$40	2	5	10	15	20	25	30	50	100	1	5712	866	409.99	57	42	MG	$48	MG	$60	MG	$80	MG	$100	MG	$125	MG	$150	MG	$175	$240	MG	MG	$395
	C24H21N5O2	0.562321	0	0	73906566			C24H21N5O2	411.47	http://www.hit2lead.com/search.asp?db=SC&ids=73906566	1	MG	$40	0	0	0	0	0	0	0	0	0	4	3380	556	411.17	58	43
	C21H19N5O2S	0.669194	0	0	56493696			C21H19N5O2S	405.48	http://www.hit2lead.com/search.asp?db=SC&ids=56493696	1	MG	$40	2	0	0	0	0	0	0	0	0	4	3629	584	405.126	59	44	MG	$48
	C24H21N5O2	0.646723	0	0	5472483	4-ethoxy-2-hydroxybenzaldehyde (5,6-diphenyl-1,2,4-triazin-3-yl)hydrazone	Express-Pick	C24H21N5O2	411.47	http://www.hit2lead.com/search.asp?db=SC&ids=5472483	1	MG	$40	2	5	10	15	20	25	30	0	0	2	3633	585	411.17	60	44	MG	$48	MG	$60	MG	$80	MG	$100	MG	$125	MG	$150	MG	$175
	C23H26N4O	0.591093	593779	0	47216131			C23H26N4O	374.49	http://www.hit2lead.com/search.asp?db=SC&ids=47216131	1	MG	$40	0	0	0	0	0	0	0	0	0	4	3034	506	374.211	61	45
	C17H16ClN3O	0.556599	0	0	5728272	3-[(6-chloro-4-phenyl-2-quinazolinyl)amino]-1-propanol	Express-Pick	C17H16ClN3O	313.79	http://www.hit2lead.com/search.asp?db=SC&ids=5728272	1	MG	$40	2	5	10	15	20	25	30	0	0	2	2599	424	313.098	62	45	MG	$48	MG	$60	MG	$80	MG	$100	MG	$125	MG	$150	MG	$175
	C19H15N3O	0.571135	0	0	5303908	3-(2-aminophenyl)-1-methylbenzo[g]quinoxalin-2(1H)-one	Express-Pick	C19H15N3O	301.35	http://www.hit2lead.com/search.asp?db=SC&ids=5303908	1	MG	$40	0	0	0	0	0	0	0	0	0	3	5817	881	301.122	63	46
	C18H17N3O	0.667525	0	0	5241885	1-(4-morpholinyl)-4-phenylphthalazine	Express-Pick	C18H17N3O	291.36	http://www.hit2lead.com/search.asp?db=SC&ids=5241885	1	MG	$40	2	5	10	15	20	25	30	50	100	1	2572	420	291.137	64	47	MG	$48	MG	$60	MG	$80	MG	$100	MG	$125	MG	$150	MG	$175	$240	MG	MG	$395
	C22H22FN5O2	0.631031	0	0	42257990			C22H22FN5O2	407.45	http://www.hit2lead.com/search.asp?db=SC&ids=42257990	1	MG	$40	2	0	0	0	0	0	0	0	0	0	4620	737	407.176	65	48	MG	$48
	C21H28FN5O2	0.698415	0	7.62464	79488204			C21H28FN5O2	401.49	http://www.hit2lead.com/search.asp?db=SC&ids=79488204	1	MG	$40	2	5	10	15	20	25	0	0	0	3	4938	794	393.598	66	49	MG	$48	MG	$60	MG	$80	MG	$100	MG	$125	MG	$150
	C19H14F3N5O2	0.658384	0	4.36226	6254869	N-(4-{1-[3-(trifluoromethyl)benzyl]-1H-benzimidazol-2-yl}-1,2,5-oxadiazol-3-yl)acetamide	Express-Pick	C19H14F3N5O2	401.35	http://www.hit2lead.com/search.asp?db=SC&ids=6254869	1	MG	$40	0	0	0	0	0	0	0	0	0	3	2362	381	405.472	67	50
	C21H19N5O2S	0.668439	0	0	5163303	N-{3-[(4-aminophenyl)amino]-2-quinoxalinyl}-4-methylbenzenesulfonamide	Express-Pick	C21H19N5O2S	405.48	http://www.hit2lead.com/search.asp?db=SC&ids=5163303	1	MG	$40	0	0	0	0	0	0	0	0	0	3	4977	807	405.126	68	51
	C20H27N5O2S	0.654181	0	0	9155449	3-(4-methyl-1-piperazinyl)-6-[4-methyl-3-(1-pyrrolidinylsulfonyl)phenyl]pyridazine	Express-Pick	C20H27N5O2S	401.53	http://www.hit2lead.com/search.asp?db=SC&ids=9155449	1	MG	$40	2	5	10	15	20	25	30	50	100	1	3594	575	401.189	69	51	MG	$48	MG	$60	MG	$80	MG	$100	MG	$125	MG	$150	MG	$175	$240	MG	MG	$395
	C21H19N5O2S	0.677427	0	1.1494	7046072	N-(4-ethoxyphenyl)-2-{[1-(1-naphthyl)-1H-tetrazol-5-yl]thio}acetamide	Express-Pick	C21H19N5O2S	405.48	http://www.hit2lead.com/search.asp?db=SC&ids=7046072	1	MG	$40	2	5	10	15	20	25	30	0	0	2	1436	207	406.275	70	52	MG	$48	MG	$60	MG	$80	MG	$100	MG	$125	MG	$150	MG	$175
	C15H18Cl3N5O2	0.723819	0	0	7974389	N-(2-butyl-2H-tetrazol-5-yl)-2-(2,4,6-trichloro-3,5-dimethylphenoxy)acetamide	Express-Pick	C15H18Cl3N5O2	406.7	http://www.hit2lead.com/search.asp?db=SC&ids=7974389	1	MG	$40	2	5	10	15	20	25	30	50	100	1	1468	215	405.053	71	53	MG	$48	MG	$60	MG	$80	MG	$100	MG	$125	MG	$150	MG	$175	$240	MG	MG	$395
	C16H12BrFN4O	0.706093	150722	0	6262422	N-{5-bromo-2-[(4-fluorobenzyl)oxy]benzylidene}-4H-1,2,4-triazol-4-amine	Express-Pick	C16H12BrFN4O	375.2	http://www.hit2lead.com/search.asp?db=SC&ids=6262422	1	MG	$40	2	5	10	15	20	25	30	50	0	2	653	101	374.018	72	54	MG	$48	MG	$60	MG	$80	MG	$100	MG	$125	MG	$150	MG	$175	$240	MG
	C15H14BrN3O	0.618979	0	0	5452248	N-(3-bromo-4-methoxybenzyl)-1H-indazol-6-amine	Express-Pick	C15H14BrN3O	332.2	http://www.hit2lead.com/search.asp?db=SC&ids=5452248	1	MG	$40	2	5	10	15	20	25	30	50	0	1	1478	217	331.032	73	55	MG	$48	MG	$60	MG	$80	MG	$100	MG	$125	MG	$150	MG	$175	$240	MG
	C19H20ClFN4O	0.607383	556297	0	33148377			C19H20ClFN4O	374.85	http://www.hit2lead.com/search.asp?db=SC&ids=33148377	1	MG	$40	0	0	0	0	0	0	0	0	0	4	5834	885	374.131	74	56
	C18H16F2N4OS	0.619048	559307	0.026501	34195916			C18H16F2N4OS	374.42	http://www.hit2lead.com/search.asp?db=SC&ids=34195916	1	MG	$40	2	5	0	0	0	0	0	0	0	3	5835	886	374.128	75	56	MG	$48	MG	$60
	C19H29N3O	0.69429	0	0	5404837	4-amino-N'-cyclododecylidenebenzohydrazide	Express-Pick	C19H29N3O	315.46	http://www.hit2lead.com/search.asp?db=SC&ids=5404837	1	MG	$40	2	5	10	15	20	25	30	50	100	1	5257	827	315.231	76	57	MG	$48	MG	$60	MG	$80	MG	$100	MG	$125	MG	$150	MG	$175	$240	MG	MG	$395
	C19H23N3O	0.678731	0	4.57099	5105558	1-phenyl-1-hexanone N-phenylsemicarbazone	Express-Pick	C19H23N3O	309.41	http://www.hit2lead.com/search.asp?db=SC&ids=5105558	1	MG	$40	2	5	10	15	20	25	30	50	100	1	5666	856	313.755	77	58	MG	$48	MG	$60	MG	$80	MG	$100	MG	$125	MG	$150	MG	$175	$240	MG	MG	$395
	C24H23N5O2	0.656573	0	0	5321685	(2,3-dimethylphenyl){3-[(2,3-dimethylphenyl)imino]-6-nitro-1,4-dihydro-2-quinoxalinylidene}amine	Express-Pick	C24H23N5O2	413.48	http://www.hit2lead.com/search.asp?db=SC&ids=5321685	1	MG	$40	2	5	10	15	20	25	30	50	100	1	3203	529	413.185	78	59	MG	$48	MG	$60	MG	$80	MG	$100	MG	$125	MG	$150	MG	$175	$240	MG	MG	$395
	C18H15N3O	0.518375	0	18	5374772	N-phenyl-2-[(1H-pyrrol-2-ylmethylene)amino]benzamide	Express-Pick	C18H15N3O	289.34	http://www.hit2lead.com/search.asp?db=SC&ids=5374772	1	MG	$40	2	5	10	15	20	25	30	50	100	1	2428	396	307.122	79	60	MG	$48	MG	$60	MG	$80	MG	$100	MG	$125	MG	$150	MG	$175	$240	MG	MG	$395
	C23H27N5O2	0.625113	0	0	5374456	3-ethoxy-4-hydroxybenzaldehyde [phenyl(1,3,5-triazatricyclo[3.3.1.1~3,7~]dec-7-yl)methylene]hydrazone	Express-Pick	C23H27N5O2	405.5	http://www.hit2lead.com/search.asp?db=SC&ids=5374456	1	MG	$40	2	5	10	15	20	25	30	50	100	1	2887	482	405.216	80	61	MG	$48	MG	$60	MG	$80	MG	$100	MG	$125	MG	$150	MG	$175	$240	MG	MG	$395
	C20H21N3O	0.593429	0	13.0078	5281310	N'-4'H-spiro[cyclopentane-1,3'-isoquinolin]-1'-ylbenzohydrazide	Express-Pick	C20H21N3O	319.41	http://www.hit2lead.com/search.asp?db=SC&ids=5281310	1	MG	$40	0	0	0	0	0	0	0	0	0	3	3325	547	306.161	81	62
	C15H12BrN3O	0.659594	0	11.9694	5662729	4-bromo-5-methyl-1H-indole-2,3-dione 3-(phenylhydrazone)	Express-Pick	C15H12BrN3O	330.19	http://www.hit2lead.com/search.asp?db=SC&ids=5662729	1	MG	$40	2	5	10	15	20	25	30	50	100	1	5802	877	317.047	82	63	MG	$48	MG	$60	MG	$80	MG	$100	MG	$125	MG	$150	MG	$175	$240	MG	MG	$395
	C21H21N3O	0.562225	0	7.00783	5680937	2-cyano-2-(3,3-dimethyl-3,4-dihydro-1(2H)-isoquinolinylidene)-N-(4-methylphenyl)acetamide	Express-Pick	C21H21N3O	331.42	http://www.hit2lead.com/search.asp?db=SC&ids=5680937	1	MG	$40	2	5	10	15	20	25	30	50	0	1	3281	538	324.161	83	64	MG	$48	MG	$60	MG	$80	MG	$100	MG	$125	MG	$150	MG	$175	$240	MG
	C19H14ClN3O	0.606648	0	0	5817653	3-[1-(2-chlorobenzyl)-1H-indol-3-yl]-2-cyanoacrylamide	Express-Pick	C19H14ClN3O	335.8	http://www.hit2lead.com/search.asp?db=SC&ids=5817653	1	MG	$40	2	0	0	0	0	0	0	0	0	3	6012	916	335.083	84	65	MG	$48
	C16H14ClN3OS	0.642583	0	2.96486	5807952	N-(4-chlorophenyl)-2-[(3-cyano-4,6-dimethyl-2-pyridinyl)thio]acetamide	Express-Pick	C16H14ClN3OS	331.83	http://www.hit2lead.com/search.asp?db=SC&ids=5807952	1	MG	$40	2	5	10	15	20	0	0	0	0	2	5997	912	328.09	85	66	MG	$48	MG	$60	MG	$80	MG	$100	MG	$125
	C18H25N3O	0.659397	0	10.9922	5705584	8-ethyl-3,3-dimethyl-6-(1-piperidinyl)-3,4-dihydro-1H-pyrano[3,4-c]pyridine-5-carbonitrile	Express-Pick	C18H25N3O	299.42	http://www.hit2lead.com/search.asp?db=SC&ids=5705584	1	MG	$40	0	0	0	0	0	0	0	0	0	3	5985	909	310.192	86	67
	C19H25N3O	0.59324	0	0	5403725	2-amino-5-butyl-4-(2-furyl)-6-pentylnicotinonitrile	Express-Pick	C19H25N3O	311.43	http://www.hit2lead.com/search.asp?db=SC&ids=5403725	1	MG	$40	2	5	10	15	20	25	30	50	100	1	5982	908	311.2	87	68	MG	$48	MG	$60	MG	$80	MG	$100	MG	$125	MG	$150	MG	$175	$240	MG	MG	$395
	C15H14Cl3N5O2	0.736563	0	0	5213372	1-[3,4,4-trichloro-2-nitro-1-(1-piperidinyl)-1,3-butadien-1-yl]-1H-1,2,3-benzotriazole	Express-Pick	C15H14Cl3N5O2	402.67	http://www.hit2lead.com/search.asp?db=SC&ids=5213372	1	MG	$40	0	0	0	0	0	0	0	0	0	3	6024	919	401.021	88	69
	C14H19F6N5O2	0.732501	0	0	5105886	N-butyl-4-(4-morpholinyl)-6-[2,2,2-trifluoro-1-(trifluoromethyl)ethoxy]-1,3,5-triazin-2-amine	Express-Pick	C14H19F6N5O2	403.33	http://www.hit2lead.com/search.asp?db=SC&ids=5105886	1	MG	$40	2	0	0	0	0	0	0	0	0	3	5852	891	403.144	89	70	MG	$48
	C16H27N3OS	0.742154	0	0	5807991	N-({[2-(dimethylamino)ethyl]amino}carbonothioyl)-1-adamantanecarboxamide	Express-Pick	C16H27N3OS	309.48	http://www.hit2lead.com/search.asp?db=SC&ids=5807991	1	MG	$40	0	0	0	0	0	0	0	0	0	3	6038	923	309.187	90	71
	C24H30N	0	0	0	0				0		0			0	0	0	0	0	0	0	0	0	0	0	0	0	0	0
	C24H23N5O2	0	0	0	0				0		0			0	0	0	0	0	0	0	0	0	0	0	0	0	0	0
	C23H23N5O2	0	0	0	0				0		0			0	0	0	0	0	0	0	0	0	0	0	0	0	0	0
	C21H16N4O	0	0	0	0				0		0			0	0	0	0	0	0	0	0	0	0	0	0	0	0	0
	C18H15N3O	0	0	0	0				0		0			0	0	0	0	0	0	0	0	0	0	0	0	0	0	0
	C18H14FN3O	0	0	0	0				0		0			0	0	0	0	0	0	0	0	0	0	0	0	0	0	0
	C12H11N3O	0	0	0	0				0		0			0	0	0	0	0	0	0	0	0	0	0	0	0	0	0
	C12H18O4	0	0	0	0				0		0			0	0	0	0	0	0	0	0	0	0	0	0	0	0	0
	C13H14N2O3	0	0	0	0				0		0			0	0	0	0	0	0	0	0	0	0	0	0	0	0	0
	C9H17N	0	0	0	0				0		0			0	0	0	0	0	0	0	0	0	0	0	0	0	0	0
