# Supplementary material for: Homology modeling and ligand docking of Mitogen-activated protein kinase-activated protein kinase 5 (MK5)
Source: Theor Biol Med Model. 2013 Sep 14;10:56. doi: 10.1186/1742-4682-10-56 (PMC3848485; doi:10.1186/1742-4682-10-56)
Supplement: Additional file 2 — 2OZA-based MK5 model and docking. [file 1742-4682-10-56-S2.xlsx]

## Sheet: Sheet4
mol	NAME_	L	IX	Label	NAME	Score	Natom	Nflex	Hbond	Hphob	VwInt	Eintl	Dsolv	SolEl	mfScore	FILE	POS	RecConf	O
	C19H17N5O2S2	0	1	0	2-[(5-oxo-4-phenyl-4,5,6,7,8,9-hexahydro[1]benz	-11.2866	45	3	-1.63048	-6.69609	-21.1591	0.21571	16.3405	6.71007	-109.242	/home/ingerl/Artikkel_1/Decoys/Docking_for_roc/MK2/OriginalMK2_DOCK1_answers1.ob	1	1	1
	C24H17N5O2	0	2	0	n-(2-furylmethyl)-2,3-di-2-pyridinyl-6-quinoxal	-17.6811	48	2	-0.943675	-8.12406	-28.9862	0	13.8567	11.4291	-93.1368	/home/ingerl/Artikkel_1/Decoys/Docking_for_roc/MK2/OriginalMK2_DOCK3_answers1.ob	2	1	2
	C19H15N3OS	0	3	0	3-[(4-methoxyphenyl)amino]-2-(4-phenyl-1,3-thia	-13.9218	39	1	-0.19364	-7.34568	-27.8387	1.79794	9.24064	17.8757	-62.2164	/home/ingerl/Artikkel_1/Decoys/Docking_for_roc/MK2/OriginalMK2_DOCK3_answers1.ob	3	1	3
	C9H9F6N3OS	0	4	0	n-[1,1-bis(trifluoromethyl)propyl]-n'-1,3-thiaz	-9.37505	29	4	-1.00045	-5.62112	-18.7991	1.18648	9.40046	9.50156	-60.0405	/home/ingerl/Artikkel_1/Decoys/Docking_for_roc/MK2/OriginalMK2_DOCK2_answers1.ob	4	1	4
	C21H21N5O2S	0	5	0	C21H21N5O2S	-17.5746	50	3	-2.36156	-7.49109	-28.1244	1.98065	12.8301	15.3348	-65.3259	/home/ingerl/Artikkel_1/Decoys/Docking_for_roc/MK2/OriginalMK2_DOCK3_answers1.ob	5	1	5
	C16H23N3OS	0	6	0	n,n-dimethyl-6-[2-(1-piperidinyl)ethoxy]-1,3-be	-7.07065	44	3	0	-7.48642	-19.3444	0	8.71504	13.5657	-59.9046	/home/ingerl/Artikkel_1/Decoys/Docking_for_roc/MK2/OriginalMK2_DOCK2_answers1.ob	6	1	6
	C21H18N4OS	0	7	0	6-[4-(dimethylamino)benzylidene]-5-imino-3-phen	-14.9088	45	1	-0.585426	-7.4311	-26.9	0	10.2498	15.3997	-74.722	/home/ingerl/Artikkel_1/Decoys/Docking_for_roc/MK2/OriginalMK2_DOCK3_answers1.ob	7	1	7
	C18H19N5O2S2	0	8	0	2-[(3,5-dimethyl-1h-pyrazol-4-yl)imino]-5-(5-me	-10.3695	46	0	-0.106032	-7.17621	-24.8584	0.237688	12.1545	15.8322	-48.3765	/home/ingerl/Artikkel_1/Decoys/Docking_for_roc/MK2/OriginalMK2_DOCK3_answers1.ob	8	1	8
	C21H18N4OS	0	9	0	2-(4-ethylphenyl)-n-(5-methyl-1,3,4-thiadiazol-	-13.8293	45	1	0	-7.51163	-31.6951	0	11.9721	20.181	-87.6099	/home/ingerl/Artikkel_1/Decoys/Docking_for_roc/MK2/OriginalMK2_DOCK3_answers1.ob	9	1	9
	C17H10ClN3OS	0	10	0	6-benzylidene-3-(2-chlorophenyl)[1,3]thiazolo[2	-14.304	33	1	0	-6.2056	-27.9452	0	9.799	14.9238	-59.5009	/home/ingerl/Artikkel_1/Decoys/Docking_for_roc/MK2/OriginalMK2_DOCK3_answers1.ob	10	1	10
	C16H11ClN4OS2	0	11	0	n-(4-chlorophenyl)-2-([1,2,4]triazolo[3,4-b][1,	-12.4701	35	3	0	-6.54421	-27.6299	0	9.95207	15.5764	-66.0072	/home/ingerl/Artikkel_1/Decoys/Docking_for_roc/MK2/OriginalMK2_DOCK3_answers1.ob	11	1	11
	C15H16BrN5O2S	0	12	0	6-[(4-bromophenoxy)methyl]-3-(4-morpholinylmeth	-15.6779	40	5	-2.46683	-7.01219	-26.8958	0.462852	12.9815	14.2743	-46.6346	/home/ingerl/Artikkel_1/Decoys/Docking_for_roc/MK2/OriginalMK2_DOCK3_answers1.ob	12	1	12
	C18H22N4OS2	0	13	0	5-{[2-oxo-2-(2,2,4,6,8-pentamethyl-1(2h)-quinol	-5.26154	47	3	-0.224189	-6.81558	-19.8055	0.748664	11.755	13.7293	-97.1302	/home/ingerl/Artikkel_1/Decoys/Docking_for_roc/MK2/OriginalMK2_DOCK2_answers1.ob	13	1	13
	C21H19N5O2S	0	14	0	n-(2-furylmethyl)-2-{[4-(4-methylphenyl)-5-(4-p	-12.2835	48	4	-2.51596	-7.52888	-28.2126	6.1318	13.7376	22.1752	-76.8355	/home/ingerl/Artikkel_1/Decoys/Docking_for_roc/MK2/OriginalMK2_DOCK3_answers1.ob	14	1	14
	C21H17N5O2S	0	15	0	3-{4-benzyl-5-[(4-nitrobenzyl)thio]-4h-1,2,4-tr	-15.8207	46	5	-1.72863	-6.58964	-31.3494	2.62554	11.5243	19.2029	-75.7585	/home/ingerl/Artikkel_1/Decoys/Docking_for_roc/MK2/OriginalMK2_DOCK3_answers1.ob	15	1	15
	C15H13BrN5O2S	0	16	0	{4-[3-(4-bromo-1,3-dimethyl-1h-pyrazol-5-yl)-5-	-19.6035	37	3	-5.54268	-6.33133	-18.7582	0	13.926	7.84111	-121.378	/home/ingerl/Artikkel_1/Decoys/Docking_for_roc/MK2/OriginalMK2_DOCK1_answers1.ob	16	1	16
	C19H20F3N5O2	0	17	0	C19H20F3N5O2	-11.4003	49	9	-4.6116	-6.34155	-24.0323	5.66619	17.7993	14.8466	-139.133	/home/ingerl/Artikkel_1/Decoys/Docking_for_roc/MK2/OriginalMK2_DOCK2_answers1.ob	17	1	17
	C14H8F3N3O	0	18	0	4-{5-[3-(trifluoromethyl)phenyl]-1,3,4-oxadiazo	-10.8305	29	0	0	-5.76474	-21.2014	0	9.01565	11.3204	-59.4154	/home/ingerl/Artikkel_1/Decoys/Docking_for_roc/MK2/OriginalMK2_DOCK3_answers1.ob	18	1	18
	C14H16ClN3OS	0	19	0	5-(2-chlorophenyl)-3-(1-piperidinylmethyl)-1,3,	-9.74932	36	2	0	-6.5531	-23.0922	0	7.77104	16.2199	-60.1756	/home/ingerl/Artikkel_1/Decoys/Docking_for_roc/MK2/OriginalMK2_DOCK3_answers1.ob	19	1	19
	C21H15N5O2S	0	20	0	n'-{[4-oxo-2-(2-pyridinylthio)-4h-pyrido[1,2-a]	-29.143	44	1	-2.58814	-7.755	-36.5252	0	12.8679	13.4471	-68.9649	/home/ingerl/Artikkel_1/Decoys/Docking_for_roc/MK2/OriginalMK2_DOCK3_answers1.ob	20	1	20
	C18H19N3OS	0	21	0	n,n'-diphenyl-n-(4,5,6,7-tetrahydro-1,3-thiazep	-11.5446	42	5	0	-7.12003	-21.6019	0	9.32814	7.32056	-103.747	/home/ingerl/Artikkel_1/Decoys/Docking_for_roc/MK2/OriginalMK2_DOCK1_answers1.ob	21	1	21
	C21H18N4OS	0	22	0	2-{[(4,6-dimethyl-2-pyrimidinyl)thio]methyl}-3-	-15.2667	45	3	-0.869255	-7.15905	-25.7261	0	10.8194	11.4253	-69.8011	/home/ingerl/Artikkel_1/Decoys/Docking_for_roc/MK2/OriginalMK2_DOCK3_answers1.ob	22	1	22
	C21H28FN5O2	0	23	0	1-(4-fluorophenyl)-7,8-dimethyl-3-[3-(4-morphol	-7.56877	57	5	-1.93742	-7.97026	-20.4721	0.27624	13.3264	15.3791	-79.7374	/home/ingerl/Artikkel_1/Decoys/Docking_for_roc/MK2/OriginalMK2_DOCK2_answers1.ob	23	1	23
	C22H19FN4O	0	24	0	C22H19FN4O	-13.5743	47	3	0	-7.74952	-27.4225	0	9.60448	15.2076	-54.8619	/home/ingerl/Artikkel_1/Decoys/Docking_for_roc/MK2/OriginalMK2_DOCK3_answers1.ob	24	1	24
	C21H18N4OS	0	25	0	C21H18N4OS	-17.1944	45	6	-2.31478	-6.65329	-26.9289	1.00509	13.872	9.15837	-71.0344	/home/ingerl/Artikkel_1/Decoys/Docking_for_roc/MK2/OriginalMK2_DOCK3_answers1.ob	25	1	25
	C19H24FN5O2S	0	26	0	C19H24FN5O2S	-11.4858	52	7	0	-7.54565	-28.8105	4.89916	8.50839	17.8773	-77.8009	/home/ingerl/Artikkel_1/Decoys/Docking_for_roc/MK2/OriginalMK2_DOCK3_answers1.ob	26	1	26
	C23H23N5O2	0	27	0	C23H23N5O2	-9.18887	53	6	0	-7.69363	-31.1273	4.27239	11.3902	22.6523	-57.529	/home/ingerl/Artikkel_1/Decoys/Docking_for_roc/MK2/OriginalMK2_DOCK3_answers1.ob	27	1	27
	C20H17N3O	0	28	0	4-amino-5-benzoyl-1-benzyl-2-methyl-1h-pyrrole-	-20.8433	41	4	-3.06483	-5.34491	-23.3647	2.9832	9.08554	7.03384	-59.1659	/home/ingerl/Artikkel_1/Decoys/Docking_for_roc/MK2/OriginalMK2_DOCK3_answers1.ob	28	1	28
	C24H15N5O2	0	29	0	3-[3-(2-furyl)-1-phenyl-1h-pyrazol-4-yl]-2-(4-o	-14.4376	46	1	-2.68272	-6.45226	-25.8127	0.885191	16.8764	13.982	-103.413	/home/ingerl/Artikkel_1/Decoys/Docking_for_roc/MK2/OriginalMK2_DOCK2_answers1.ob	29	1	29
	C19H22FN5O2S	0	30	0	1-allyl-6-amino-2-({2-[4-(4-fluorophenyl)-1-pip	-12.3093	50	6	-3.20996	-6.74871	-23.3522	0	16.303	11.9068	-87.3073	/home/ingerl/Artikkel_1/Decoys/Docking_for_roc/MK2/OriginalMK2_DOCK2_answers1.ob	30	1	30
	C21H25N3O	0	31	0	n-1-adamantyl-n'-(2-methyl-4-quinolinyl)urea	-12.6161	50	3	-0.136002	-7.82483	-25.8978	0	9.4588	15.1127	-91.306	/home/ingerl/Artikkel_1/Decoys/Docking_for_roc/MK2/OriginalMK2_DOCK3_answers1.ob	31	1	31
	C20H27N3O	0	32	0	n-[4-({benzyl[2-(dimethylamino)ethyl]amino}meth	-16.0219	51	7	-1.04165	-7.70802	-31.0231	5.97694	11.2234	15.4293	-57.9713	/home/ingerl/Artikkel_1/Decoys/Docking_for_roc/MK2/OriginalMK2_DOCK3_answers1.ob	32	1	32
	C23H24N5O2	0	33	0	C23H25N5O2	-15.5259	54	9	-3.71603	-6.20437	-24.3993	1.97973	16.5061	7.04899	-89.2585	/home/ingerl/Artikkel_1/Decoys/Docking_for_roc/MK2/OriginalMK2_DOCK3_answers1.ob	33	1	33
	C21H25N3O	0	34	0	2-(1-pyrrolidinylmethyl)-3h-spiro[benzo[h]quina	-14.7618	50	2	-0.435572	-7.308	-26.5482	0.313933	10.1247	13.623	-57.8972	/home/ingerl/Artikkel_1/Decoys/Docking_for_roc/MK2/OriginalMK2_DOCK3_answers1.ob	34	1	34
	C17H25N3OS	0	35	0	3-anilino-5,5-dibutyl-2-thioxo-4-imidazolidinon	-14.3929	47	7	-2.5473	-6.16344	-26.5765	4.06721	10.0904	16.6515	-57.3953	/home/ingerl/Artikkel_1/Decoys/Docking_for_roc/MK2/OriginalMK2_DOCK3_answers1.ob	35	1	35
	C17H14F3N3O	0	36	0	2-[({1-[3-(trifluoromethyl)phenyl]-4,5-dihydro-	-14.2158	38	0	0	-6.19397	-23.5673	2.14318	9.42972	9.74124	-47.9018	/home/ingerl/Artikkel_1/Decoys/Docking_for_roc/MK2/OriginalMK2_DOCK3_answers1.ob	36	1	36
	C20H30N4OS	0	37	0	1'-{[(2,4-dimethylphenyl)amino]carbonothioyl}-1	-20.6206	56	4	-2.5269	-6.87967	-27.5634	0	11.4353	10.5588	-57.54	/home/ingerl/Artikkel_1/Decoys/Docking_for_roc/MK2/OriginalMK2_DOCK3_answers1.ob	37	1	37
	C18H21N3O	0	38	0	2-(1h-indol-3-yl)-5,7-dimethyl-1,3-diazatricycl	-11.1359	43	1	0	-6.00216	-21.8824	0.237477	7.84204	12.5551	-26.5413	/home/ingerl/Artikkel_1/Decoys/Docking_for_roc/MK2/OriginalMK2_DOCK3_answers1.ob	38	1	38
	C20H37N3O	0	39	0	n-[3-(dimethylamino)propyl]-n-(4-methoxy-2,3-di	-11.5609	61	10	-0.167823	-8.26349	-22.5794	4.71137	7.06691	8.60528	-60.7851	/home/ingerl/Artikkel_1/Decoys/Docking_for_roc/MK2/OriginalMK2_DOCK3_answers1.ob	39	1	39
	C21H23N5O2S	0	40	0	C21H23N5O2S	-11.463	52	6	-3.24315	-7.43762	-24.3686	1.41797	15.5588	16.4013	-127.904	/home/ingerl/Artikkel_1/Decoys/Docking_for_roc/MK2/OriginalMK2_DOCK2_answers1.ob	40	1	40
	C15H11F6N5O2	0	41	0	1,3-dimethyl-7-(4-pyridinyl)-5,5-bis(trifluorom	-16.6756	39	1	-0.681643	-6.49352	-26.0358	0.943051	8.48237	12.8388	-20.3123	/home/ingerl/Artikkel_1/Decoys/Docking_for_roc/MK2/OriginalMK2_DOCK3_answers1.ob	41	1	41
	C12H13F6N3O	0	42	0	n-[2,2,2-trifluoro-1-[(5-methyl-2-pyridinyl)ami	-8.6252	35	4	-0.187982	-5.98319	-22.5839	0	7.04157	16.3058	-8.53696	/home/ingerl/Artikkel_1/Decoys/Docking_for_roc/MK2/OriginalMK2_DOCK3_answers1.ob	42	1	42
	C23H26N4O	0	43	0	C23H26N4O	-11.0781	54	5	-2.24711	-6.99621	-21.8616	1.27332	12.5196	13.2825	-91.4693	/home/ingerl/Artikkel_1/Decoys/Docking_for_roc/MK2/OriginalMK2_DOCK1_answers1.ob	43	1	43
	C18H18ClN5O2S	0	44	0	4-chloro-n-(4,5-dimethyl-3-{[(3-pyridinylmethyl	-13.5922	45	2	-2.01827	-6.86773	-25.5072	0	12.7943	16.4043	-27.8438	/home/ingerl/Artikkel_1/Decoys/Docking_for_roc/MK2/OriginalMK2_DOCK3_answers1.ob	44	1	44
	C16H16F3N3O	0	45	0	1-{[5-methyl-3-(trifluoromethyl)-1h-pyrazol-1-y	-14.7543	39	3	0	-7.0057	-24.1656	0.289306	7.97513	9.58143	-54.2807	/home/ingerl/Artikkel_1/Decoys/Docking_for_roc/MK2/OriginalMK2_DOCK3_answers1.ob	45	1	45
	C23H31N5O2	0	46	0	C23H31N5O2	-14.3855	61	5	-1.35738	-7.67439	-29.2994	0.766298	12.4421	16.9067	-85.8729	/home/ingerl/Artikkel_1/Decoys/Docking_for_roc/MK2/OriginalMK2_DOCK3_answers1.ob	46	1	46
	C20H24ClN5O2	0	47	0	C20H24ClN5O2	-14.7509	52	5	-0.531218	-8.25587	-29.6488	0	11.3046	15.5983	-67.0781	/home/ingerl/Artikkel_1/Decoys/Docking_for_roc/MK2/OriginalMK2_DOCK3_answers1.ob	47	1	47
	C20H29N5O2S	0	48	0	n-(3,4-dimethoxyphenyl)-4-[(1,3,5-trimethyl-1h-	-13.7228	57	4	-0.740425	-8.14821	-25.6101	0	11.1209	12.8473	-88.6633	/home/ingerl/Artikkel_1/Decoys/Docking_for_roc/MK2/OriginalMK2_DOCK3_answers1.ob	48	1	48
	C20H23N3O	0	49	0	1-{4-[5-(1-adamantyl)-1h-1,2,3-triazol-1-yl]phe	-21.2363	47	1	-2.48482	-6.11501	-21.8884	1.13496	7.99756	6.72372	-43.4309	/home/ingerl/Artikkel_1/Decoys/Docking_for_roc/MK2/OriginalMK2_DOCK3_answers1.ob	49	1	49
	C17H13ClF3N5O2	0	50	0	5-amino-1-(4-chloro-3-methoxyphenyl)-n-[2-(trif	-11.8206	41	0	-2.16046	-6.6784	-23.4472	1.14955	14.6607	16.0174	-125.864	/home/ingerl/Artikkel_1/Decoys/Docking_for_roc/MK2/OriginalMK2_DOCK1_answers1.ob	50	1	50
	C18H18ClN5O2S	0	51	0	5-chloro-n-(1,5-dimethyl-3-oxo-2-phenyl-2,3-dih	-18.0939	45	2	-2.42393	-6.77395	-24.7894	4.94809	11.4269	11.5097	-25.3717	/home/ingerl/Artikkel_1/Decoys/Docking_for_roc/MK2/OriginalMK2_DOCK3_answers1.ob	51	1	51
	C21H18N4OS	0	52	0	3-phenyl-1-(phenylacetyl)-n-(2-thienylmethyl)-1	-13.2715	45	6	-0.668315	-8.13752	-26.2833	0.450229	9.04664	14.8026	-60.477	/home/ingerl/Artikkel_1/Decoys/Docking_for_roc/MK2/OriginalMK2_DOCK3_answers1.ob	52	1	52
	C24H23N5O2	0	53	0	n,n'-dibenzyl-1-(2-methoxybenzoyl)-1h-1,2,4-tri	-14.5176	54	5	-1.00472	-7.97354	-28.7335	0	13.6374	13.4425	-111.197	/home/ingerl/Artikkel_1/Decoys/Docking_for_roc/MK2/OriginalMK2_DOCK2_answers1.ob	53	1	53
	C18H19F2N5O2S	0	54	0	1-(ethylsulfonyl)-n,n'-bis(4-fluorobenzyl)-1h-1	-9.64827	47	6	-0.166789	-7.18146	-27.0909	4.12367	9.31722	18.3155	-66.257	/home/ingerl/Artikkel_1/Decoys/Docking_for_roc/MK2/OriginalMK2_DOCK3_answers1.ob	54	1	54
	C23H29N5O2	0	55	0	C23H29N5O2	-14.1529	59	9	0	-8.79477	-32.3761	4.74641	12.5399	14.1072	-105.781	/home/ingerl/Artikkel_1/Decoys/Docking_for_roc/MK2/OriginalMK2_DOCK3_answers1.ob	55	1	55
	C16H15F5N4O	0	56	0	2,3,4,5,6-pentafluorobenzaldehyde	-13.1685	41	3	-0.869274	-6.53194	-26.9846	3.10747	12.087	14.4342	-61.2008	/home/ingerl/Artikkel_1/Decoys/Docking_for_roc/MK2/OriginalMK2_DOCK3_answers1.ob	56	1	56
	C24H19N5O2	0	57	0	1-(4-nitrophenyl)ethanone	-12.168	50	4	-0.333852	-7.92128	-27.2495	0	10.0506	17.1143	-88.8539	/home/ingerl/Artikkel_1/Decoys/Docking_for_roc/MK2/OriginalMK2_DOCK3_answers1.ob	57	1	57
	C24H21N5O2	0	58	0	C24H21N5O2	-20.0459	52	6	-2.97348	-8.29244	-30.4896	7.05725	11.8154	16.7591	-88.4703	/home/ingerl/Artikkel_1/Decoys/Docking_for_roc/MK2/OriginalMK2_DOCK3_answers1.ob	58	1	58
	C21H19N5O2S	0	59	0	C21H19N5O2S	-8.38288	48	3	-0.2036	-7.2001	-29.9823	1.92016	13.8954	22.2987	-67.9536	/home/ingerl/Artikkel_1/Decoys/Docking_for_roc/MK2/OriginalMK2_DOCK3_answers1.ob	59	1	59
	C24H21N5O2	0	60	0	4-ethoxy-2-hydroxybenzaldehyde	-11.3185	52	3	-0.812002	-7.0613	-27.7893	0	13.802	16.8253	-53.2908	/home/ingerl/Artikkel_1/Decoys/Docking_for_roc/MK2/OriginalMK2_DOCK3_answers1.ob	60	1	60
	C23H26N4O	0	61	0	C23H26N4O	-17.1687	54	5	-0.617216	-8.11865	-27.891	1.89894	11.8639	8.82636	-97.075	/home/ingerl/Artikkel_1/Decoys/Docking_for_roc/MK2/OriginalMK2_DOCK3_answers1.ob	61	1	61
	C17H16ClN3O	0	62	0	3-[(6-chloro-4-phenyl-2-quinazolinyl)amino]-1-p	-14.9504	38	5	-1.67756	-6.69004	-27.6781	0	11.7565	14.6013	-50.3237	/home/ingerl/Artikkel_1/Decoys/Docking_for_roc/MK2/OriginalMK2_DOCK3_answers1.ob	62	1	62
	C19H15N3O	0	63	0	3-(2-aminophenyl)-1-methylbenzo[g]quinoxalin-2(	-21.8502	38	0	-2.23903	-6.03091	-25.8008	0	9.55357	9.8347	-67.8511	/home/ingerl/Artikkel_1/Decoys/Docking_for_roc/MK2/OriginalMK2_DOCK3_answers1.ob	63	1	63
	C18H17N3O	0	64	0	1-(4-morpholinyl)-4-phenylphthalazine	-12.7066	39	1	0	-6.56651	-26.657	0	10.0661	15.4552	-62.9521	/home/ingerl/Artikkel_1/Decoys/Docking_for_roc/MK2/OriginalMK2_DOCK3_answers1.ob	64	1	64
	C22H22FN5O2	0	65	0	C22H22FN5O2	-17.7645	52	4	-2.03938	-8.20434	-28.3658	0	10.212	16.968	-80.3615	/home/ingerl/Artikkel_1/Decoys/Docking_for_roc/MK2/OriginalMK2_DOCK3_answers1.ob	65	1	65
	C21H28FN5O2	0	66	0	C21H28FN5O2	-1.86877	57	6	-0.653656	-6.4401	-24.1036	3.39457	16.5725	18.4456	-121.927	/home/ingerl/Artikkel_1/Decoys/Docking_for_roc/MK2/OriginalMK2_DOCK1_answers1.ob	66	1	66
	C19H14F3N5O2	0	67	0	n-(4-{1-[3-(trifluoromethyl)benzyl]-1h-benzimid	-13.7907	43	2	-0.145644	-7.00344	-28.3687	1.86137	12.7082	13.4965	-70.2867	/home/ingerl/Artikkel_1/Decoys/Docking_for_roc/MK2/OriginalMK2_DOCK3_answers1.ob	67	1	67
	C21H19N5O2S	0	68	0	n-{3-[(4-aminophenyl)amino]-2-quinoxalinyl}-4-m	-22.7803	48	3	-1.77442	-6.15363	-33.9335	0	11.8347	13.7718	-70.5495	/home/ingerl/Artikkel_1/Decoys/Docking_for_roc/MK2/OriginalMK2_DOCK3_answers1.ob	68	1	68
	C20H27N5O2S	0	69	0	3-(4-methyl-1-piperazinyl)-6-[4-methyl-3-(1-pyr	-14.6321	55	2	0	-7.80072	-26.0515	0.255782	8.18383	14.103	-68.2633	/home/ingerl/Artikkel_1/Decoys/Docking_for_roc/MK2/OriginalMK2_DOCK3_answers1.ob	69	1	69
	C21H19N5O2S	0	70	0	n-(4-ethoxyphenyl)-2-{[1-(1-naphthyl)-1h-tetraz	-8.90803	48	3	-0.603602	-6.88551	-27.7872	1.8084	15.4947	17.5735	-153.274	/home/ingerl/Artikkel_1/Decoys/Docking_for_roc/MK2/OriginalMK2_DOCK1_answers1.ob	70	1	70
	C15H18Cl3N5O2	0	71	0	n-(2-butyl-2h-tetrazol-5-yl)-2-(2,4,6-trichloro	-11.4467	43	5	-0.314904	-7.4599	-29.1573	0	12.7019	16.6348	-65.9548	/home/ingerl/Artikkel_1/Decoys/Docking_for_roc/MK2/OriginalMK2_DOCK3_answers1.ob	71	1	71
	C16H12BrFN4O	0	72	0	n-{5-bromo-2-[(4-fluorobenzyl)oxy]benzylidene}-	-20.7684	35	2	-3.41338	-6.17862	-28.0297	0.210089	14.3291	12.2576	-48.7741	/home/ingerl/Artikkel_1/Decoys/Docking_for_roc/MK2/OriginalMK2_DOCK3_answers1.ob	72	1	72
	C15H14BrN3O	0	73	0	n-(3-bromo-4-methoxybenzyl)-1h-indazol-6-amine	-14.7626	34	2	-1.78738	-6.66613	-25.9688	0.459284	10.9194	16.3712	-76.2057	/home/ingerl/Artikkel_1/Decoys/Docking_for_roc/MK2/OriginalMK2_DOCK3_answers1.ob	73	1	73
	C19H20ClFN4O	0	74	0	C19H20ClFN4O	-18.6849	46	8	-0.956586	-7.19441	-32.5611	2.92551	10.0302	13.3241	-70.3304	/home/ingerl/Artikkel_1/Decoys/Docking_for_roc/MK2/OriginalMK2_DOCK3_answers1.ob	74	1	74
	C18H16F2N4OS	0	75	0	C18H16F2N4OS	-13.6925	42	4	-1.66048	-6.99319	-23.7743	1.26958	11.598	11.924	-106.269	/home/ingerl/Artikkel_1/Decoys/Docking_for_roc/MK2/OriginalMK2_DOCK2_answers1.ob	75	1	75
	C19H29N3O	0	76	0	4-amino-n'-cyclododecylidenebenzohydrazide	-9.78855	52	0	-0.447082	-6.29227	-22.829	0	12.916	13.1823	-63.9234	/home/ingerl/Artikkel_1/Decoys/Docking_for_roc/MK2/OriginalMK2_DOCK2_answers1.ob	76	1	76
	C19H23N3O	0	77	0	1-phenyl-1-hexanone	-9.3384	46	8	-2.97823	-7.12628	-23.4531	5.29414	14.0402	16.8092	-125.603	/home/ingerl/Artikkel_1/Decoys/Docking_for_roc/MK2/OriginalMK2_DOCK2_answers1.ob	77	1	77
	C24H23N5O2	0	78	0	(2,3-dimethylphenyl){3-[(2,3-dimethylphenyl)imi	-3.88297	54	1	0	-8.47447	-22.148	0	9.13861	24.9833	-58.1491	/home/ingerl/Artikkel_1/Decoys/Docking_for_roc/MK2/OriginalMK2_DOCK3_answers1.ob	78	1	78
	C18H15N3O	0	79	0	n-phenyl-2-[(1h-pyrrol-2-ylmethylene)amino]benz	-13.2513	37	1	-2.85123	-6.18076	-18.7959	0	10.6106	12.6384	-106.955	/home/ingerl/Artikkel_1/Decoys/Docking_for_roc/MK2/OriginalMK2_DOCK1_answers1.ob	79	1	79
	C23H27N5O2	0	80	0	3-ethoxy-4-hydroxybenzaldehyde	-13.3291	57	3	-2.78977	-7.74948	-23.5239	0.281645	13.236	16.2395	-104.077	/home/ingerl/Artikkel_1/Decoys/Docking_for_roc/MK2/OriginalMK2_DOCK3_answers1.ob	80	1	80
	C20H21N3O	0	81	0	n'-4'h-spiro[cyclopentane-1,3'-isoquinolin]-1'-	-10.3635	45	1	0	-6.89768	-21.0731	0	8.62362	12.5201	-48.4854	/home/ingerl/Artikkel_1/Decoys/Docking_for_roc/MK2/OriginalMK2_DOCK3_answers1.ob	81	1	81
	C15H12BrN3O	0	82	0	4-bromo-5-methyl-1h-indole-2,3-dione	-13.2124	32	1	-2.46942	-5.48781	-15.633	1.32485	11.463	4.76942	-99.725	/home/ingerl/Artikkel_1/Decoys/Docking_for_roc/MK2/OriginalMK2_DOCK2_answers1.ob	82	1	82
	C21H21N3O	0	83	0	2-cyano-2-(3,3-dimethyl-3,4-dihydro-1(2h)-isoqu	-13.6948	46	1	-0.575932	-7.62803	-22.7188	2.70103	8.52585	13.0266	-56.4684	/home/ingerl/Artikkel_1/Decoys/Docking_for_roc/MK2/OriginalMK2_DOCK3_answers1.ob	83	1	83
	C19H14ClN3O	0	84	0	3-[1-(2-chlorobenzyl)-1h-indol-3-yl]-2-cyanoacr	-17.6849	38	2	-0.555752	-6.07062	-26.6739	0.20688	9.94407	8.79443	-114.134	/home/ingerl/Artikkel_1/Decoys/Docking_for_roc/MK2/OriginalMK2_DOCK2_answers1.ob	84	1	84
	C16H14ClN3OS	0	85	0	n-(4-chlorophenyl)-2-[(3-cyano-4,6-dimethyl-2-p	-18.6453	36	4	-2.93235	-6.77418	-21.9087	0	9.51329	8.61514	-72.8029	/home/ingerl/Artikkel_1/Decoys/Docking_for_roc/MK2/OriginalMK2_DOCK3_answers1.ob	85	1	85
	C18H25N3O	0	86	0	8-ethyl-3,3-dimethyl-6-(1-piperidinyl)-3,4-dihy	-8.02808	47	1	0	-6.8676	-16.8985	0	6.63594	11.9618	-64.5483	/home/ingerl/Artikkel_1/Decoys/Docking_for_roc/MK2/OriginalMK2_DOCK3_answers1.ob	86	1	86
	C19H25N3O	0	87	0	2-amino-5-butyl-4-(2-furyl)-6-pentylnicotinonit	-11.6763	48	8	-1.59142	-6.93877	-26.5222	1.79509	13.4067	13.1305	-75.5499	/home/ingerl/Artikkel_1/Decoys/Docking_for_roc/MK2/OriginalMK2_DOCK3_answers1.ob	87	1	87
	C15H14Cl3N5O2	0	88	0	1-[3,4,4-trichloro-2-nitro-1-(1-piperidinyl)-1,	-14.784	39	1	-0.775139	-6.48198	-23.9596	0	8.58752	12.7863	-40.0168	/home/ingerl/Artikkel_1/Decoys/Docking_for_roc/MK2/OriginalMK2_DOCK3_answers1.ob	88	1	88
	C14H19F6N5O2	0	89	0	n-butyl-4-(4-morpholinyl)-6-[2,2,2-trifluoro-1-	-2.41826	46	4	0	-7.55517	-19.5711	0.215673	11.5975	16.8434	-27.6274	/home/ingerl/Artikkel_1/Decoys/Docking_for_roc/MK2/OriginalMK2_DOCK3_answers1.ob	89	1	89
	C16H27N3OS	0	90	0	n-({[2-(dimethylamino)ethyl]amino}carbonothioyl	-7.62738	48	6	-0.151948	-5.8086	-19.6228	0.03748	8.89467	9.09188	-44.7003	/home/ingerl/Artikkel_1/Decoys/Docking_for_roc/MK2/OriginalMK2_DOCK3_answers1.ob	90	1	90
	C21H18N4OS	0	91	1	C24H30N	-20.2955	45	0	-0.936698	-7.44426	-25.6642	0	8.30769	9.8415	-66.9541	/home/ingerl/Artikkel_1/Decoys/Docking_for_roc/MK2/OriginalMK2_DOCK3_answers1.ob	91	1	91
	C24H23N5O2	0	92	1	C24H23N5O2	-13.6518	54	2	-0.707456	-8.03043	-30.4442	1.76325	12.9827	19.7358	-96.9882	/home/ingerl/Artikkel_1/Decoys/Docking_for_roc/MK2/OriginalMK2_DOCK3_answers1.ob	92	1	92
	C23H23N5O2	0	93	1	C23H23N5O2	-16.2038	53	3	-5.88886	-6.62455	-23.3053	2.66777	17.4569	17.4941	-110.691	/home/ingerl/Artikkel_1/Decoys/Docking_for_roc/MK2/OriginalMK2_DOCK1_answers1.ob	93	1	93
	C21H16N4O	0	94	1	C21H16N4O	-15.5392	42	0	-0.133948	-6.1917	-27.9593	0.830093	11.2316	12.8541	-82.5365	/home/ingerl/Artikkel_1/Decoys/Docking_for_roc/MK2/OriginalMK2_DOCK3_answers1.ob	94	1	94
	C18H15N3O	0	95	1	C18H15N3O	-18.5895	37	1	-0.889128	-6.41983	-25.7385	0	7.43573	11.3985	-61.6859	/home/ingerl/Artikkel_1/Decoys/Docking_for_roc/MK2/OriginalMK2_DOCK3_answers1.ob	95	1	95
	C18H14FN3O	0	96	1	C18H14FN3O	-17.8717	37	0	-0.853208	-6.59832	-24.8815	0	7.49419	12.0736	-66.4351	/home/ingerl/Artikkel_1/Decoys/Docking_for_roc/MK2/OriginalMK2_DOCK3_answers1.ob	96	1	96
	C12H11N3O	0	97	1	C12H11N3O	-24.9224	27	0	-4.68564	-3.74414	-17.3916	0	6.66149	2.78232	-59.7613	/home/ingerl/Artikkel_1/Decoys/Docking_for_roc/MK2/OriginalMK2_DOCK2_answers1.ob	97	1	97
	C30H28O8	0	98	1	C12H18O4	-6.24388	66	3	-4.86825	-8.23093	-25.9017	1.27008	23.2263	27.6812	-105.193	/home/ingerl/Artikkel_1/Decoys/Docking_for_roc/MK2/OriginalMK2_DOCK1_answers1.ob	98	1	98
	C13H13N2O3	0	99	1	C13H14N2O3	-20.9161	31	1	-5.2116	-4.29009	-17.297	1.2589	11.4313	4.95018	-50.6653	/home/ingerl/Artikkel_1/Decoys/Docking_for_roc/MK2/OriginalMK2_DOCK3_answers1.ob	99	1	99
	C18H26N6S2	0	100	1	C9H17N	-5.74939	52	2	-5.16738	-5.72259	-27.9767	0	24.6168	29.5035	-109.705	/home/ingerl/Artikkel_1/Decoys/Docking_for_roc/MK2/OriginalMK2_DOCK2_answers1.ob	100	1	100
