# Supplementary material for: Homology modeling and ligand docking of Mitogen-activated protein kinase-activated protein kinase 5 (MK5)
Source: Theor Biol Med Model. 2013 Sep 14;10:56. doi: 10.1186/1742-4682-10-56 (PMC3848485; doi:10.1186/1742-4682-10-56)
Supplement: Additional file 3 — 3FHR-based MK5 model and docking. [file 1742-4682-10-56-S3.xlsx]

## Sheet: Sheet4
mol	NAME_	L	IX	Label	NAME	Score	Natom	Nflex	Hbond	Hphob	VwInt	Eintl	Dsolv	SolEl	mfScore	FILE	POS	RecConf	O
	C19H17N5O2S2	0	1	0	2-[(5-oxo-4-phenyl-4,5,6,7,8,9-hexahydro[1]benz	-9.80491	45	3	-2.76844	-6.351	-25.1099	1.68674	19.0298	15.897	-91.919	/home/ingerl/Artikkel_1/Decoys/Docking_for_roc/MK3/OriginalMK3_DOCK3_answers1.ob	1	1	1
	C24H17N5O2	0	2	0	n-(2-furylmethyl)-2,3-di-2-pyridinyl-6-quinoxal	-8.97206	48	2	-1.28526	-7.72022	-35.529	0	19.8529	28.6234	-140.355	/home/ingerl/Artikkel_1/Decoys/Docking_for_roc/MK3/OriginalMK3_DOCK1_answers1.ob	2	1	2
	C19H15N3OS	0	3	0	3-[(4-methoxyphenyl)amino]-2-(4-phenyl-1,3-thia	-20.8729	39	1	-3.26707	-7.18615	-29.6373	4.16144	11.8523	18.7205	-90.0443	/home/ingerl/Artikkel_1/Decoys/Docking_for_roc/MK3/OriginalMK3_DOCK3_answers1.ob	3	1	3
	C9H9F6N3OS	0	4	0	n-[1,1-bis(trifluoromethyl)propyl]-n'-1,3-thiaz	-12.6361	29	4	-2.48776	-4.8921	-18.5816	4.1982	8.76383	9.91566	-64.1573	/home/ingerl/Artikkel_1/Decoys/Docking_for_roc/MK3/OriginalMK3_DOCK1_answers1.ob	4	1	4
	C21H21N5O2S	0	5	0	C21H21N5O2S	-21.7527	50	3	-2.57945	-6.92566	-28.191	0.898784	14.2456	7.758	-101.351	/home/ingerl/Artikkel_1/Decoys/Docking_for_roc/MK3/OriginalMK3_DOCK3_answers1.ob	5	1	5
	C16H23N3OS	0	6	0	n,n-dimethyl-6-[2-(1-piperidinyl)ethoxy]-1,3-be	-11.7371	44	3	0	-7.07827	-26.4599	0	10.5382	14.7903	-90.1563	/home/ingerl/Artikkel_1/Decoys/Docking_for_roc/MK3/OriginalMK3_DOCK3_answers1.ob	6	1	6
	C21H18N4OS	0	7	0	6-[4-(dimethylamino)benzylidene]-5-imino-3-phen	-11.5589	45	1	-0.828037	-7.08487	-27.7097	0	13.3805	18.7232	-89.2086	/home/ingerl/Artikkel_1/Decoys/Docking_for_roc/MK3/OriginalMK3_DOCK3_answers1.ob	7	1	7
	C18H19N5O2S2	0	8	0	2-[(3,5-dimethyl-1h-pyrazol-4-yl)imino]-5-(5-me	-16.3682	46	0	-2.94721	-6.5247	-24.7536	0	15.9187	12.5369	-71.8463	/home/ingerl/Artikkel_1/Decoys/Docking_for_roc/MK3/OriginalMK3_DOCK1_answers1.ob	8	1	8
	C21H18N4OS	0	9	0	2-(4-ethylphenyl)-n-(5-methyl-1,3,4-thiadiazol-	-10.7611	45	1	0	-7.37397	-33.4792	3.81541	15.5996	23.271	-129.429	/home/ingerl/Artikkel_1/Decoys/Docking_for_roc/MK3/OriginalMK3_DOCK1_answers1.ob	9	1	9
	C17H10ClN3OS	0	10	0	6-benzylidene-3-(2-chlorophenyl)[1,3]thiazolo[2	-20.4915	33	1	-1.75193	-5.87316	-26.7778	0	10.7712	9.05339	-124.8	/home/ingerl/Artikkel_1/Decoys/Docking_for_roc/MK3/OriginalMK3_DOCK2_answers1.ob	10	1	10
	C16H11ClN4OS2	0	11	0	n-(4-chlorophenyl)-2-([1,2,4]triazolo[3,4-b][1,	-16.3198	35	3	-2.24605	-6.85868	-30.8865	0.783244	15.6357	17.1481	-111.441	/home/ingerl/Artikkel_1/Decoys/Docking_for_roc/MK3/OriginalMK3_DOCK2_answers1.ob	11	1	11
	C15H16BrN5O2S	0	12	0	6-[(4-bromophenoxy)methyl]-3-(4-morpholinylmeth	-9.98288	40	5	-0.885988	-7.54765	-22.9186	1.87476	12.0166	12.4572	-68.2917	/home/ingerl/Artikkel_1/Decoys/Docking_for_roc/MK3/OriginalMK3_DOCK3_answers1.ob	12	1	12
	C18H22N4OS2	0	13	0	5-{[2-oxo-2-(2,2,4,6,8-pentamethyl-1(2h)-quinol	-22.3111	47	3	-5.41182	-5.29132	-23.7617	3.28826	16.8171	6.47717	-74.1398	/home/ingerl/Artikkel_1/Decoys/Docking_for_roc/MK3/OriginalMK3_DOCK2_answers1.ob	13	1	13
	C21H19N5O2S	0	14	0	n-(2-furylmethyl)-2-{[4-(4-methylphenyl)-5-(4-p	-12.3826	48	4	-1.11894	-7.16656	-30.5668	6.96585	15.8363	17.4841	-113.035	/home/ingerl/Artikkel_1/Decoys/Docking_for_roc/MK3/OriginalMK3_DOCK2_answers1.ob	14	1	14
	C21H17N5O2S	0	15	0	3-{4-benzyl-5-[(4-nitrobenzyl)thio]-4h-1,2,4-tr	-11.4509	46	5	0	-6.58274	-31.7525	3.88066	13.3862	17.6855	-121.77	/home/ingerl/Artikkel_1/Decoys/Docking_for_roc/MK3/OriginalMK3_DOCK2_answers1.ob	15	1	15
	C15H13BrN5O2S	0	16	0	{4-[3-(4-bromo-1,3-dimethyl-1h-pyrazol-5-yl)-5-	-15.7109	37	3	-3.3336	-4.59421	-21.6828	0	15.6205	6.0132	-84.9123	/home/ingerl/Artikkel_1/Decoys/Docking_for_roc/MK3/OriginalMK3_DOCK1_answers1.ob	16	1	16
	C19H20F3N5O2	0	17	0	C19H20F3N5O2	-21.3296	49	9	-6.67335	-6.16476	-28.4571	6.36189	16.7918	15.3752	-107.296	/home/ingerl/Artikkel_1/Decoys/Docking_for_roc/MK3/OriginalMK3_DOCK3_answers1.ob	17	1	17
	C14H8F3N3O	0	18	0	4-{5-[3-(trifluoromethyl)phenyl]-1,3,4-oxadiazo	-19.2945	29	0	-1.57062	-6.08254	-26.1155	0	9.68471	11.5249	-99.7684	/home/ingerl/Artikkel_1/Decoys/Docking_for_roc/MK3/OriginalMK3_DOCK1_answers1.ob	18	1	18
	C14H16ClN3OS	0	19	0	5-(2-chlorophenyl)-3-(1-piperidinylmethyl)-1,3,	-11.586	36	2	0	-5.71015	-25.0503	0	9.99766	13.0179	-99.2599	/home/ingerl/Artikkel_1/Decoys/Docking_for_roc/MK3/OriginalMK3_DOCK2_answers1.ob	19	1	19
	C21H15N5O2S	0	20	0	n'-{[4-oxo-2-(2-pyridinylthio)-4h-pyrido[1,2-a]	-15.4461	44	1	0	-7.58779	-36.212	0	15.2548	20.9222	-70.13	/home/ingerl/Artikkel_1/Decoys/Docking_for_roc/MK3/OriginalMK3_DOCK1_answers1.ob	20	1	20
	C18H19N3OS	0	21	0	n,n'-diphenyl-n-(4,5,6,7-tetrahydro-1,3-thiazep	-18.8954	42	5	-1.86723	-6.31705	-26.1585	0	9.07833	9.71336	-106.631	/home/ingerl/Artikkel_1/Decoys/Docking_for_roc/MK3/OriginalMK3_DOCK3_answers1.ob	21	1	21
	C21H18N4OS	0	22	0	2-{[(4,6-dimethyl-2-pyrimidinyl)thio]methyl}-3-	-9.62536	45	3	0	-7.15678	-29.4979	0	12.6923	20.2247	-122.345	/home/ingerl/Artikkel_1/Decoys/Docking_for_roc/MK3/OriginalMK3_DOCK1_answers1.ob	22	1	22
	C21H28FN5O2	0	23	0	1-(4-fluorophenyl)-7,8-dimethyl-3-[3-(4-morphol	-9.10646	57	5	0	-7.8372	-27.5791	0.020009	11.6024	18.2148	-92.8372	/home/ingerl/Artikkel_1/Decoys/Docking_for_roc/MK3/OriginalMK3_DOCK1_answers1.ob	23	1	23
	C22H19FN4O	0	24	0	C22H19FN4O	-11.1278	47	3	-1.70969	-6.35316	-25.1703	0	16.1428	13.2084	-66.6291	/home/ingerl/Artikkel_1/Decoys/Docking_for_roc/MK3/OriginalMK3_DOCK1_answers1.ob	24	1	24
	C21H18N4OS	0	25	0	C21H18N4OS	-15.4374	45	6	-5.49277	-6.78212	-22.9209	2.84286	15.8381	15.8269	-98.9386	/home/ingerl/Artikkel_1/Decoys/Docking_for_roc/MK3/OriginalMK3_DOCK2_answers1.ob	25	1	25
	C19H24FN5O2S	0	26	0	C19H24FN5O2S	-9.80393	52	7	0	-6.94641	-28.5645	9.94261	10.6222	17.0425	-106.208	/home/ingerl/Artikkel_1/Decoys/Docking_for_roc/MK3/OriginalMK3_DOCK3_answers1.ob	26	1	26
	C23H23N5O2	0	27	0	C23H23N5O2	-11.9591	53	6	-1.31753	-6.7858	-27.6111	3.0854	15.6767	12.3854	-58.5088	/home/ingerl/Artikkel_1/Decoys/Docking_for_roc/MK3/OriginalMK3_DOCK2_answers1.ob	27	1	27
	C20H17N3O	0	28	0	4-amino-5-benzoyl-1-benzyl-2-methyl-1h-pyrrole-	-3.9928	41	4	0	-5.68989	-23.9161	2.32965	13.8146	16.6282	-54.6699	/home/ingerl/Artikkel_1/Decoys/Docking_for_roc/MK3/OriginalMK3_DOCK1_answers1.ob	28	1	28
	C24H15N5O2	0	29	0	3-[3-(2-furyl)-1-phenyl-1h-pyrazol-4-yl]-2-(4-o	-11.3971	46	1	0	-7.47797	-31.6496	0.009567	15.394	19.8747	-87.0108	/home/ingerl/Artikkel_1/Decoys/Docking_for_roc/MK3/OriginalMK3_DOCK3_answers1.ob	29	1	29
	C19H22FN5O2S	0	30	0	1-allyl-6-amino-2-({2-[4-(4-fluorophenyl)-1-pip	-19.0546	50	6	-4.2844	-6.38696	-23.9767	0	13.1477	9.96987	-122.023	/home/ingerl/Artikkel_1/Decoys/Docking_for_roc/MK3/OriginalMK3_DOCK1_answers1.ob	30	1	30
	C21H25N3O	0	31	0	n-1-adamantyl-n'-(2-methyl-4-quinolinyl)urea	-7.77606	50	3	-0.095604	-6.77327	-26.2517	0	12.8359	17.9222	-113.909	/home/ingerl/Artikkel_1/Decoys/Docking_for_roc/MK3/OriginalMK3_DOCK3_answers1.ob	31	1	31
	C20H27N3O	0	32	0	n-[4-({benzyl[2-(dimethylamino)ethyl]amino}meth	-10.23	51	7	0	-7.4361	-29.6332	4.44151	10.9955	18.0891	-108.927	/home/ingerl/Artikkel_1/Decoys/Docking_for_roc/MK3/OriginalMK3_DOCK2_answers1.ob	32	1	32
	C23H24N5O2	0	33	0	C23H25N5O2	-9.777	54	9	-5.00448	-7.01748	-30.125	9.57305	19.6922	26.5787	-130.726	/home/ingerl/Artikkel_1/Decoys/Docking_for_roc/MK3/OriginalMK3_DOCK2_answers1.ob	33	1	33
	C21H25N3O	0	34	0	2-(1-pyrrolidinylmethyl)-3h-spiro[benzo[h]quina	-4.02903	50	2	0	-6.50824	-20.1679	1.70149	12.464	15.0778	-49.3069	/home/ingerl/Artikkel_1/Decoys/Docking_for_roc/MK3/OriginalMK3_DOCK1_answers1.ob	34	1	34
	C17H25N3OS	0	35	0	3-anilino-5,5-dibutyl-2-thioxo-4-imidazolidinon	-7.86621	47	7	-0.523382	-6.18056	-22.0408	6.86457	12.5735	9.10538	-83.016	/home/ingerl/Artikkel_1/Decoys/Docking_for_roc/MK3/OriginalMK3_DOCK3_answers1.ob	35	1	35
	C17H14F3N3O	0	36	0	2-[({1-[3-(trifluoromethyl)phenyl]-4,5-dihydro-	-17.6729	38	0	-0.547742	-6.7326	-29.6757	2.25624	10.7229	14.9353	-104.973	/home/ingerl/Artikkel_1/Decoys/Docking_for_roc/MK3/OriginalMK3_DOCK2_answers1.ob	36	1	36
	C20H30N4OS	0	37	0	1'-{[(2,4-dimethylphenyl)amino]carbonothioyl}-1	-6.51436	56	4	-0.624613	-6.52843	-23.8195	0	14.8302	14.7527	-74.2335	/home/ingerl/Artikkel_1/Decoys/Docking_for_roc/MK3/OriginalMK3_DOCK2_answers1.ob	37	1	37
	C18H21N3O	0	38	0	2-(1h-indol-3-yl)-5,7-dimethyl-1,3-diazatricycl	-9.07725	43	1	0	-5.28747	-20.4581	0.217758	8.88991	11.6	-85.1681	/home/ingerl/Artikkel_1/Decoys/Docking_for_roc/MK3/OriginalMK3_DOCK3_answers1.ob	38	1	38
	C20H37N3O	0	39	0	n-[3-(dimethylamino)propyl]-n-(4-methoxy-2,3-di	-9.61533	61	10	0	-7.31907	-25.1489	0.943835	9.06437	11.5743	-80.5281	/home/ingerl/Artikkel_1/Decoys/Docking_for_roc/MK3/OriginalMK3_DOCK1_answers1.ob	39	1	39
	C21H23N5O2S	0	40	0	C21H23N5O2S	-11.0186	52	6	-2.94767	-6.56292	-25.3626	2.50818	16.6159	15.3589	-78.5657	/home/ingerl/Artikkel_1/Decoys/Docking_for_roc/MK3/OriginalMK3_DOCK3_answers1.ob	40	1	40
	C15H11F6N5O2	0	41	0	1,3-dimethyl-7-(4-pyridinyl)-5,5-bis(trifluorom	-10.9573	39	1	-0.111084	-5.17672	-22.6515	0.176098	12.4942	8.29246	-71.5196	/home/ingerl/Artikkel_1/Decoys/Docking_for_roc/MK3/OriginalMK3_DOCK3_answers1.ob	41	1	41
	C12H13F6N3O	0	42	0	n-[2,2,2-trifluoro-1-[(5-methyl-2-pyridinyl)ami	-9.18639	35	4	0	-5.75881	-19.1993	1.86692	7.57487	8.77299	-69.8818	/home/ingerl/Artikkel_1/Decoys/Docking_for_roc/MK3/OriginalMK3_DOCK3_answers1.ob	42	1	42
	C23H26N4O	0	43	0	C23H26N4O	-12.1257	54	5	-0.560298	-6.15569	-24.0581	1.63835	11.3316	9.05382	-109.006	/home/ingerl/Artikkel_1/Decoys/Docking_for_roc/MK3/OriginalMK3_DOCK2_answers1.ob	43	1	43
	C18H18ClN5O2S	0	44	0	4-chloro-n-(4,5-dimethyl-3-{[(3-pyridinylmethyl	-16.4945	45	2	-1.12101	-6.53165	-31.0333	2.28091	14.764	14.3608	-105.749	/home/ingerl/Artikkel_1/Decoys/Docking_for_roc/MK3/OriginalMK3_DOCK3_answers1.ob	44	1	44
	C16H16F3N3O	0	45	0	1-{[5-methyl-3-(trifluoromethyl)-1h-pyrazol-1-y	-7.44085	39	3	0	-6.20144	-21.1704	1.48022	9.96202	13.05	-90.7541	/home/ingerl/Artikkel_1/Decoys/Docking_for_roc/MK3/OriginalMK3_DOCK1_answers1.ob	45	1	45
	C23H31N5O2	0	46	0	C23H31N5O2	-7.21793	61	5	-0.883562	-6.76738	-27.866	1.67515	15.7453	19.104	-95.8847	/home/ingerl/Artikkel_1/Decoys/Docking_for_roc/MK3/OriginalMK3_DOCK2_answers1.ob	46	1	46
	C20H24ClN5O2	0	47	0	C20H24ClN5O2	-12.9564	52	5	-1.0659	-7.15685	-26.9533	1.11549	12.5869	13.7101	-116.13	/home/ingerl/Artikkel_1/Decoys/Docking_for_roc/MK3/OriginalMK3_DOCK1_answers1.ob	47	1	47
	C20H29N5O2S	0	48	0	n-(3,4-dimethoxyphenyl)-4-[(1,3,5-trimethyl-1h-	-16.3099	57	4	-2.26189	-6.69363	-25.022	0	14.1844	8.91072	-101.317	/home/ingerl/Artikkel_1/Decoys/Docking_for_roc/MK3/OriginalMK3_DOCK2_answers1.ob	48	1	48
	C20H23N3O	0	49	0	1-{4-[5-(1-adamantyl)-1h-1,2,3-triazol-1-yl]phe	-11.6506	47	1	0	-5.32856	-23.3578	1.05448	10.1942	10.6541	-82.8035	/home/ingerl/Artikkel_1/Decoys/Docking_for_roc/MK3/OriginalMK3_DOCK3_answers1.ob	49	1	49
	C17H13ClF3N5O2	0	50	0	5-amino-1-(4-chloro-3-methoxyphenyl)-n-[2-(trif	-12.6849	41	0	-1.82299	-6.62976	-26.9343	2.13248	15.7403	17.4217	-109.957	/home/ingerl/Artikkel_1/Decoys/Docking_for_roc/MK3/OriginalMK3_DOCK3_answers1.ob	50	1	50
	C18H18ClN5O2S	0	51	0	5-chloro-n-(1,5-dimethyl-3-oxo-2-phenyl-2,3-dih	-21.3169	45	2	-2.17693	-6.82632	-34.4588	0.667407	14.6108	16.7651	-111.271	/home/ingerl/Artikkel_1/Decoys/Docking_for_roc/MK3/OriginalMK3_DOCK3_answers1.ob	51	1	51
	C21H18N4OS	0	52	0	3-phenyl-1-(phenylacetyl)-n-(2-thienylmethyl)-1	-8.37279	45	6	-0.239691	-7.63795	-29.436	1.29977	13.3881	19.9181	-72.8566	/home/ingerl/Artikkel_1/Decoys/Docking_for_roc/MK3/OriginalMK3_DOCK1_answers1.ob	52	1	52
	C24H23N5O2	0	53	0	n,n'-dibenzyl-1-(2-methoxybenzoyl)-1h-1,2,4-tri	-17.2295	54	5	-1.97858	-7.45158	-27.8533	1.41746	14.3047	10.445	-96.4251	/home/ingerl/Artikkel_1/Decoys/Docking_for_roc/MK3/OriginalMK3_DOCK2_answers1.ob	53	1	53
	C18H19F2N5O2S	0	54	0	1-(ethylsulfonyl)-n,n'-bis(4-fluorobenzyl)-1h-1	-15.0391	47	6	-1.31163	-6.49389	-31.1695	5.03816	12.6839	16.1921	-43.7767	/home/ingerl/Artikkel_1/Decoys/Docking_for_roc/MK3/OriginalMK3_DOCK1_answers1.ob	54	1	54
	C23H29N5O2	0	55	0	C23H29N5O2	-6.35627	59	9	-0.484216	-7.51754	-29.2428	7.20714	16.421	17.3222	-116.69	/home/ingerl/Artikkel_1/Decoys/Docking_for_roc/MK3/OriginalMK3_DOCK3_answers1.ob	55	1	55
	C16H15F5N4O	0	56	0	2,3,4,5,6-pentafluorobenzaldehyde	-6.99323	41	3	-0.700472	-6.34671	-27.5712	0.907734	16.5701	18.7498	-93.6722	/home/ingerl/Artikkel_1/Decoys/Docking_for_roc/MK3/OriginalMK3_DOCK1_answers1.ob	56	1	56
	C24H19N5O2	0	57	0	1-(4-nitrophenyl)ethanone	-8.44477	50	4	0	-7.65409	-28.1963	0	14.5854	17.4859	-110.299	/home/ingerl/Artikkel_1/Decoys/Docking_for_roc/MK3/OriginalMK3_DOCK3_answers1.ob	57	1	57
	C24H21N5O2	0	58	0	C24H21N5O2	-16.5644	52	6	-3.06877	-6.56965	-23.6923	3.20549	14.2074	7.63335	-104.464	/home/ingerl/Artikkel_1/Decoys/Docking_for_roc/MK3/OriginalMK3_DOCK3_answers1.ob	58	1	58
	C21H19N5O2S	0	59	0	C21H19N5O2S	-13.452	48	3	-0.372982	-6.79096	-34.9429	3.31555	16.1645	19.7897	-115.953	/home/ingerl/Artikkel_1/Decoys/Docking_for_roc/MK3/OriginalMK3_DOCK2_answers1.ob	59	1	59
	C24H21N5O2	0	60	0	4-ethoxy-2-hydroxybenzaldehyde	-6.97715	52	3	0	-7.81355	-28.7242	0	17.0082	18.8272	-120.585	/home/ingerl/Artikkel_1/Decoys/Docking_for_roc/MK3/OriginalMK3_DOCK2_answers1.ob	60	1	60
	C23H26N4O	0	61	0	C23H26N4O	-26.4399	54	5	-6.89016	-7.64042	-31.1244	1.34068	16.9268	17.4857	-143.249	/home/ingerl/Artikkel_1/Decoys/Docking_for_roc/MK3/OriginalMK3_DOCK1_answers1.ob	61	1	61
	C17H16ClN3O	0	62	0	3-[(6-chloro-4-phenyl-2-quinazolinyl)amino]-1-p	-19.0608	38	5	-3.3632	-6.62103	-27.9471	0.454662	13.2299	13.4984	-131.81	/home/ingerl/Artikkel_1/Decoys/Docking_for_roc/MK3/OriginalMK3_DOCK1_answers1.ob	62	1	62
	C19H15N3O	0	63	0	3-(2-aminophenyl)-1-methylbenzo[g]quinoxalin-2(	-22.8901	38	0	-2.65011	-6.42873	-31.6882	0	11.608	16.8245	-103.923	/home/ingerl/Artikkel_1/Decoys/Docking_for_roc/MK3/OriginalMK3_DOCK3_answers1.ob	63	1	63
	C18H17N3O	0	64	0	1-(4-morpholinyl)-4-phenylphthalazine	-13.3627	39	1	0	-6.13218	-21.7369	0	9.05431	7.71511	-113.883	/home/ingerl/Artikkel_1/Decoys/Docking_for_roc/MK3/OriginalMK3_DOCK3_answers1.ob	64	1	64
	C22H22FN5O2	0	65	0	C22H22FN5O2	-18.2328	52	4	-2.52343	-7.48309	-28.2176	0.802174	14.2223	12.6	-86.5769	/home/ingerl/Artikkel_1/Decoys/Docking_for_roc/MK3/OriginalMK3_DOCK1_answers1.ob	65	1	65
	C21H28FN5O2	0	66	0	C21H28FN5O2	-9.84673	57	6	-2.6219	-6.56464	-20.6138	5.5828	14.1294	11.5177	-139.049	/home/ingerl/Artikkel_1/Decoys/Docking_for_roc/MK3/OriginalMK3_DOCK3_answers1.ob	66	1	66
	C19H14F3N5O2	0	67	0	n-(4-{1-[3-(trifluoromethyl)benzyl]-1h-benzimid	-19.6112	43	2	-2.67076	-6.60829	-31.7379	0.814904	15.4284	15.9696	-71.0622	/home/ingerl/Artikkel_1/Decoys/Docking_for_roc/MK3/OriginalMK3_DOCK1_answers1.ob	67	1	67
	C21H19N5O2S	0	68	0	n-{3-[(4-aminophenyl)amino]-2-quinoxalinyl}-4-m	-21.8848	48	3	-1.9461	-5.72916	-36.6744	0	15.9769	14.8016	-69.0509	/home/ingerl/Artikkel_1/Decoys/Docking_for_roc/MK3/OriginalMK3_DOCK3_answers1.ob	68	1	68
	C20H27N5O2S	0	69	0	3-(4-methyl-1-piperazinyl)-6-[4-methyl-3-(1-pyr	-12.8354	55	2	0	-7.03535	-25.9045	0	11.0653	12.5512	-126.179	/home/ingerl/Artikkel_1/Decoys/Docking_for_roc/MK3/OriginalMK3_DOCK2_answers1.ob	69	1	69
	C21H19N5O2S	0	70	0	n-(4-ethoxyphenyl)-2-{[1-(1-naphthyl)-1h-tetraz	-17.3982	48	3	-1.539	-6.29385	-32.9511	2.55586	17.1968	13.5845	-82.6725	/home/ingerl/Artikkel_1/Decoys/Docking_for_roc/MK3/OriginalMK3_DOCK3_answers1.ob	70	1	70
	C15H18Cl3N5O2	0	71	0	n-(2-butyl-2h-tetrazol-5-yl)-2-(2,4,6-trichloro	-11.7412	43	5	-2.34376	-7.60814	-27.9311	0	15.4377	19.1496	-97.662	/home/ingerl/Artikkel_1/Decoys/Docking_for_roc/MK3/OriginalMK3_DOCK1_answers1.ob	71	1	71
	C16H12BrFN4O	0	72	0	n-{5-bromo-2-[(4-fluorobenzyl)oxy]benzylidene}-	-10.2185	35	2	0	-6.71485	-31.1209	1.24264	15.9364	18.5592	-103.973	/home/ingerl/Artikkel_1/Decoys/Docking_for_roc/MK3/OriginalMK3_DOCK1_answers1.ob	72	1	72
	C15H14BrN3O	0	73	0	n-(3-bromo-4-methoxybenzyl)-1h-indazol-6-amine	-19.8362	34	2	-2.7069	-6.27376	-25.9421	2.3914	10.8382	11.8623	-102.845	/home/ingerl/Artikkel_1/Decoys/Docking_for_roc/MK3/OriginalMK3_DOCK3_answers1.ob	73	1	73
	C19H20ClFN4O	0	74	0	C19H20ClFN4O	-19.3435	46	8	-3.31681	-7.59936	-30.4445	6.78512	13.1346	15.0502	-92.0586	/home/ingerl/Artikkel_1/Decoys/Docking_for_roc/MK3/OriginalMK3_DOCK1_answers1.ob	74	1	74
	C18H16F2N4OS	0	75	0	C18H16F2N4OS	-14.2515	42	4	-1.28211	-7.00101	-29.4569	2.24576	13.4551	16.1342	-126.497	/home/ingerl/Artikkel_1/Decoys/Docking_for_roc/MK3/OriginalMK3_DOCK2_answers1.ob	75	1	75
	C19H29N3O	0	76	0	4-amino-n'-cyclododecylidenebenzohydrazide	-19.3357	52	0	-2.36754	-5.50198	-25.0451	0	12.0889	9.57412	-117.285	/home/ingerl/Artikkel_1/Decoys/Docking_for_roc/MK3/OriginalMK3_DOCK2_answers1.ob	76	1	76
	C19H23N3O	0	77	0	1-phenyl-1-hexanone	-23.3461	46	8	-3.15814	-6.55938	-28.8264	3.92346	11.7324	6.46346	-120.892	/home/ingerl/Artikkel_1/Decoys/Docking_for_roc/MK3/OriginalMK3_DOCK3_answers1.ob	77	1	77
	C24H23N5O2	0	78	0	(2,3-dimethylphenyl){3-[(2,3-dimethylphenyl)imi	-4.4486	54	1	0	-6.98954	-26.6143	0	16.5725	20.9383	-30.6348	/home/ingerl/Artikkel_1/Decoys/Docking_for_roc/MK3/OriginalMK3_DOCK2_answers1.ob	78	1	78
	C18H15N3O	0	79	0	n-phenyl-2-[(1h-pyrrol-2-ylmethylene)amino]benz	-15.7917	37	1	-0.355028	-6.37997	-31.758	0	11.9414	17.5501	-105.903	/home/ingerl/Artikkel_1/Decoys/Docking_for_roc/MK3/OriginalMK3_DOCK3_answers1.ob	79	1	79
	C23H27N5O2	0	80	0	3-ethoxy-4-hydroxybenzaldehyde	-9.48706	57	3	0	-6.93982	-30.8141	0.792243	16.3231	18.0824	-116.349	/home/ingerl/Artikkel_1/Decoys/Docking_for_roc/MK3/OriginalMK3_DOCK1_answers1.ob	80	1	80
	C20H21N3O	0	81	0	n'-4'h-spiro[cyclopentane-1,3'-isoquinolin]-1'-	-27.6902	45	1	-3.36453	-5.91126	-27.9637	0	11.2128	5.66171	-125.691	/home/ingerl/Artikkel_1/Decoys/Docking_for_roc/MK3/OriginalMK3_DOCK1_answers1.ob	81	1	81
	C15H12BrN3O	0	82	0	4-bromo-5-methyl-1h-indole-2,3-dione	-15.3709	32	1	-3.21395	-5.7139	-23.3109	0.402246	11.6941	15.953	-61.5561	/home/ingerl/Artikkel_1/Decoys/Docking_for_roc/MK3/OriginalMK3_DOCK3_answers1.ob	82	1	82
	C21H21N3O	0	83	0	2-cyano-2-(3,3-dimethyl-3,4-dihydro-1(2h)-isoqu	-16.2037	46	1	-2.21775	-6.45673	-28.7573	0.726704	14.4525	16.7441	-80.7767	/home/ingerl/Artikkel_1/Decoys/Docking_for_roc/MK3/OriginalMK3_DOCK1_answers1.ob	83	1	83
	C19H14ClN3O	0	84	0	3-[1-(2-chlorobenzyl)-1h-indol-3-yl]-2-cyanoacr	-24.9346	38	2	-4.33883	-5.88449	-29.6038	0.480171	14.3161	11.594	-62.0059	/home/ingerl/Artikkel_1/Decoys/Docking_for_roc/MK3/OriginalMK3_DOCK1_answers1.ob	84	1	84
	C16H14ClN3OS	0	85	0	n-(4-chlorophenyl)-2-[(3-cyano-4,6-dimethyl-2-p	-14.6598	36	4	-2.05828	-6.68379	-24.9528	0	11.4017	13.6777	-79.388	/home/ingerl/Artikkel_1/Decoys/Docking_for_roc/MK3/OriginalMK3_DOCK1_answers1.ob	85	1	85
	C18H25N3O	0	86	0	8-ethyl-3,3-dimethyl-6-(1-piperidinyl)-3,4-dihy	-1.0881	47	1	0	-7.07805	-15.204	0	10.6078	15.6097	-49.2537	/home/ingerl/Artikkel_1/Decoys/Docking_for_roc/MK3/OriginalMK3_DOCK1_answers1.ob	86	1	86
	C19H25N3O	0	87	0	2-amino-5-butyl-4-(2-furyl)-6-pentylnicotinonit	-1.6459	48	8	-1.45694	-6.98664	-19.9748	0.316567	14.2807	16.9477	-89.4926	/home/ingerl/Artikkel_1/Decoys/Docking_for_roc/MK3/OriginalMK3_DOCK1_answers1.ob	87	1	87
	C15H14Cl3N5O2	0	88	0	1-[3,4,4-trichloro-2-nitro-1-(1-piperidinyl)-1,	-4.37634	39	1	0	-6.39429	-17.0933	4.90355	10.839	12.5331	-77.0364	/home/ingerl/Artikkel_1/Decoys/Docking_for_roc/MK3/OriginalMK3_DOCK1_answers1.ob	88	1	88
	C14H19F6N5O2	0	89	0	n-butyl-4-(4-morpholinyl)-6-[2,2,2-trifluoro-1-	-2.34234	46	4	-0.380506	-6.99242	-22.4567	1.70413	14.68	18.7151	-47.0332	/home/ingerl/Artikkel_1/Decoys/Docking_for_roc/MK3/OriginalMK3_DOCK2_answers1.ob	89	1	89
	C16H27N3OS	0	90	0	n-({[2-(dimethylamino)ethyl]amino}carbonothioyl	-3.00579	48	6	-0.649404	-5.29248	-18.1321	1.57814	12.914	10.6511	-59.2453	/home/ingerl/Artikkel_1/Decoys/Docking_for_roc/MK3/OriginalMK3_DOCK3_answers1.ob	90	1	90
	C21H18N4OS	0	91	1	C24H30N	-18.5136	45	0	-2.87846	-6.84969	-27.1656	0	13.8952	15.3066	-118.425	/home/ingerl/Artikkel_1/Decoys/Docking_for_roc/MK3/OriginalMK3_DOCK1_answers1.ob	91	1	91
	C24H23N5O2	-1	92	1	C24H23N5O2	-36.0581	54	2	-6.54199	-5.88373	-37.0035	2.40363	15.233	13.3546	-130.516	/home/ingerl/Artikkel_1/Decoys/Docking_for_roc/MK3/OriginalMK3_DOCK3_answers1.ob	92	1	92
	C23H23N5O2	0	93	1	C23H23N5O2	-35.0513	53	3	-6.48297	-6.43889	-37.7178	7.81638	16.0056	14.5125	-133.643	/home/ingerl/Artikkel_1/Decoys/Docking_for_roc/MK3/OriginalMK3_DOCK1_answers1.ob	93	1	93
	C21H16N4O	0	94	1	C21H16N4O	-34.4472	42	0	-5.95643	-6.26188	-33.4035	0	14.5775	11.043	-124.06	/home/ingerl/Artikkel_1/Decoys/Docking_for_roc/MK3/OriginalMK3_DOCK3_answers1.ob	94	1	94
	C18H15N3O	0	95	1	C18H15N3O	-32.8564	37	1	-5.8534	-6.13031	-31.2432	0	11.6141	12.1099	-114.692	/home/ingerl/Artikkel_1/Decoys/Docking_for_roc/MK3/OriginalMK3_DOCK2_answers1.ob	95	1	95
	C18H14FN3O	0	96	1	C18H14FN3O	-32.1675	37	0	-5.87527	-6.22126	-29.1256	0	11.5001	11.1601	-113.416	/home/ingerl/Artikkel_1/Decoys/Docking_for_roc/MK3/OriginalMK3_DOCK2_answers1.ob	96	1	96
	C12H11N3O	0	97	1	C12H11N3O	-31.2128	27	0	-6.64222	-4.49496	-26.1055	0.056332	10.6807	10.1495	-116.366	/home/ingerl/Artikkel_1/Decoys/Docking_for_roc/MK3/OriginalMK3_DOCK1_answers1.ob	97	1	97
	C30H28O8	0	98	1	C12H18O4	-18.0615	66	3	-4.48989	-6.6474	-36.4333	1.86858	25.4129	20.1899	-104.674	/home/ingerl/Artikkel_1/Decoys/Docking_for_roc/MK3/OriginalMK3_DOCK3_answers1.ob	98	1	98
	C13H13N2O3	0	99	1	C13H14N2O3	-12.0655	31	1	-4.05949	-4.88697	-21.1809	0.286001	13.6355	17.9297	-102.814	/home/ingerl/Artikkel_1/Decoys/Docking_for_roc/MK3/OriginalMK3_DOCK1_answers1.ob	99	1	99
	C18H26N6S2	0	100	1	C9H17N	-18.9109	52	2	-8.34603	-5.0781	-22.4481	0	21.4054	16.365	-53.674	/home/ingerl/Artikkel_1/Decoys/Docking_for_roc/MK3/OriginalMK3_DOCK1_answers1.ob	100	1	100
