# Supplementary material for: Homology modeling and ligand docking of Mitogen-activated protein kinase-activated protein kinase 5 (MK5)
Source: Theor Biol Med Model. 2013 Sep 14;10:56. doi: 10.1186/1742-4682-10-56 (PMC3848485; doi:10.1186/1742-4682-10-56)
Supplement: Additional file 4 — 3M2W-based MK5 model and docking. [file 1742-4682-10-56-S4.xlsx]

## Sheet: Sheet4
mol	NAME_	L	IX	Label	NAME	Score	Natom	Nflex	Hbond	Hphob	VwInt	Eintl	Dsolv	SolEl	mfScore	FILE	POS	RecConf	O
	C19H17N5O2S2	0	1	0	2-[(5-oxo-4-phenyl-4,5,6,7,8,9-hexahydro[1]benz	-10.3574	45	3	-1.93869	-7.13854	-23.3231	2.30791	16.14	13.2551	-111.249	/home/ingerl/Artikkel_1/Decoys/Docking_for_roc/m3M2W/Original3M2W_DOCK2_answers1.ob	1	1	1
	C24H17N5O2	0	2	0	n-(2-furylmethyl)-2,3-di-2-pyridinyl-6-quinoxal	-19.5946	48	2	-2.15983	-6.76592	-27.8745	0	14.7598	9.10239	-31.6955	/home/ingerl/Artikkel_1/Decoys/Docking_for_roc/m3M2W/Original3M2W_DOCK2_answers1.ob	2	1	2
	C19H15N3OS	0	3	0	3-[(4-methoxyphenyl)amino]-2-(4-phenyl-1,3-thia	-12.3097	39	1	-0.483185	-7.04018	-23.1932	1.48162	9.15614	14.1753	-68.1181	/home/ingerl/Artikkel_1/Decoys/Docking_for_roc/m3M2W/Original3M2W_DOCK1_answers1.ob	3	1	3
	C9H9F6N3OS	0	4	0	n-[1,1-bis(trifluoromethyl)propyl]-n'-1,3-thiaz	-4.24578	29	4	-0.89579	-5.6329	-17.4284	0.910929	12.7399	11.0123	-74.8359	/home/ingerl/Artikkel_1/Decoys/Docking_for_roc/m3M2W/Original3M2W_DOCK3_answers1.ob	4	1	4
	C21H21N5O2S	0	5	0	C21H21N5O2S	-12.9453	50	3	-3.35811	-7.73673	-26.4992	2.3379	20.0943	15.7013	-104.903	/home/ingerl/Artikkel_1/Decoys/Docking_for_roc/m3M2W/Original3M2W_DOCK3_answers1.ob	5	1	5
	C16H23N3OS	0	6	0	n,n-dimethyl-6-[2-(1-piperidinyl)ethoxy]-1,3-be	-6.07934	44	3	-0.711357	-7.5576	-20.2515	1.02111	12.8113	14.5864	-96.4248	/home/ingerl/Artikkel_1/Decoys/Docking_for_roc/m3M2W/Original3M2W_DOCK3_answers1.ob	6	1	6
	C21H18N4OS	0	7	0	6-[4-(dimethylamino)benzylidene]-5-imino-3-phen	-12.5324	45	1	-0.298246	-5.99923	-21.8182	0	9.20628	9.93193	-59.248	/home/ingerl/Artikkel_1/Decoys/Docking_for_roc/m3M2W/Original3M2W_DOCK2_answers1.ob	7	1	7
	C18H19N5O2S2	0	8	0	2-[(3,5-dimethyl-1h-pyrazol-4-yl)imino]-5-(5-me	-1.59682	46	0	-0.805261	-7.67229	-20.1678	1.89734	18.838	17.6063	-57.8314	/home/ingerl/Artikkel_1/Decoys/Docking_for_roc/m3M2W/Original3M2W_DOCK1_answers1.ob	8	1	8
	C21H18N4OS	0	9	0	2-(4-ethylphenyl)-n-(5-methyl-1,3,4-thiadiazol-	-7.2457	45	1	-2.52102	-7.32359	-22.7903	5.11298	17.155	20.2475	-63.8611	/home/ingerl/Artikkel_1/Decoys/Docking_for_roc/m3M2W/Original3M2W_DOCK3_answers1.ob	9	1	9
	C17H10ClN3OS	0	10	0	6-benzylidene-3-(2-chlorophenyl)[1,3]thiazolo[2	-2.88476	33	1	0	-7.07001	-26.0409	0	14.5078	24.8669	-124.912	/home/ingerl/Artikkel_1/Decoys/Docking_for_roc/m3M2W/Original3M2W_DOCK3_answers1.ob	10	1	10
	C16H11ClN4OS2	0	11	0	n-(4-chlorophenyl)-2-([1,2,4]triazolo[3,4-b][1,	-10.2042	35	3	-1.85623	-6.61161	-24.8217	0	14.7149	16.5263	-138.034	/home/ingerl/Artikkel_1/Decoys/Docking_for_roc/m3M2W/Original3M2W_DOCK2_answers1.ob	11	1	11
	C15H16BrN5O2S	0	12	0	6-[(4-bromophenoxy)methyl]-3-(4-morpholinylmeth	-18.7635	40	5	-4.17124	-7.01596	-22.1896	0.269337	11.5464	10.6368	-69.6655	/home/ingerl/Artikkel_1/Decoys/Docking_for_roc/m3M2W/Original3M2W_DOCK1_answers1.ob	12	1	12
	C18H22N4OS2	0	13	0	5-{[2-oxo-2-(2,2,4,6,8-pentamethyl-1(2h)-quinol	-5.81142	47	3	-2.211	-7.33709	-16.5692	6.58748	14.2163	13.3414	-98.8919	/home/ingerl/Artikkel_1/Decoys/Docking_for_roc/m3M2W/Original3M2W_DOCK2_answers1.ob	13	1	13
	C21H19N5O2S	0	14	0	n-(2-furylmethyl)-2-{[4-(4-methylphenyl)-5-(4-p	-17.7229	48	4	-5.7706	-7.71976	-27.5501	2.65805	19.1742	19.4217	-139.103	/home/ingerl/Artikkel_1/Decoys/Docking_for_roc/m3M2W/Original3M2W_DOCK2_answers1.ob	14	1	14
	C21H17N5O2S	0	15	0	3-{4-benzyl-5-[(4-nitrobenzyl)thio]-4h-1,2,4-tr	-11.2161	46	5	-1.47447	-7.02797	-28.4133	1.05101	15.4819	16.7046	-113.2	/home/ingerl/Artikkel_1/Decoys/Docking_for_roc/m3M2W/Original3M2W_DOCK3_answers1.ob	15	1	15
	C15H13BrN5O2S	0	16	0	{4-[3-(4-bromo-1,3-dimethyl-1h-pyrazol-5-yl)-5-	-7.72421	37	3	-2.59716	-6.62339	-20.5923	0	16.5009	14.6985	-116.845	/home/ingerl/Artikkel_1/Decoys/Docking_for_roc/m3M2W/Original3M2W_DOCK2_answers1.ob	16	1	16
	C19H20F3N5O2	0	17	0	C19H20F3N5O2	-14.937	49	9	-7.19599	-7.05827	-27.3366	5.68074	21.6405	20.7637	-90.5737	/home/ingerl/Artikkel_1/Decoys/Docking_for_roc/m3M2W/Original3M2W_DOCK1_answers1.ob	17	1	17
	C14H8F3N3O	0	18	0	4-{5-[3-(trifluoromethyl)phenyl]-1,3,4-oxadiazo	-18.6513	29	0	-2.27116	-5.78191	-20.7976	0.089209	11.0171	5.30814	-105.209	/home/ingerl/Artikkel_1/Decoys/Docking_for_roc/m3M2W/Original3M2W_DOCK3_answers1.ob	18	1	18
	C14H16ClN3OS	0	19	0	5-(2-chlorophenyl)-3-(1-piperidinylmethyl)-1,3,	-6.66303	36	2	0	-6.45651	-21.9098	0.170575	11.0801	15.2463	-70.4913	/home/ingerl/Artikkel_1/Decoys/Docking_for_roc/m3M2W/Original3M2W_DOCK3_answers1.ob	19	1	19
	C21H15N5O2S	0	20	0	n'-{[4-oxo-2-(2-pyridinylthio)-4h-pyrido[1,2-a]	-12.6929	44	1	-1.87068	-8.01168	-31.35	0	18.0788	22.119	-131.573	/home/ingerl/Artikkel_1/Decoys/Docking_for_roc/m3M2W/Original3M2W_DOCK1_answers1.ob	20	1	20
	C18H19N3OS	0	21	0	n,n'-diphenyl-n-(4,5,6,7-tetrahydro-1,3-thiazep	-10.7809	42	5	-0.46387	-6.32778	-25.3036	0	10.0157	14.2791	-65.6853	/home/ingerl/Artikkel_1/Decoys/Docking_for_roc/m3M2W/Original3M2W_DOCK1_answers1.ob	21	1	21
	C21H18N4OS	0	22	0	2-{[(4,6-dimethyl-2-pyrimidinyl)thio]methyl}-3-	-28.6717	45	3	-3.66827	-6.25098	-27.9442	0	10.574	4.56202	-81.4342	/home/ingerl/Artikkel_1/Decoys/Docking_for_roc/m3M2W/Original3M2W_DOCK2_answers1.ob	22	1	22
	C21H28FN5O2	0	23	0	1-(4-fluorophenyl)-7,8-dimethyl-3-[3-(4-morphol	-1.51622	57	5	-2.98105	-7.91315	-22.4314	0.422388	17.0241	27.2591	-98.875	/home/ingerl/Artikkel_1/Decoys/Docking_for_roc/m3M2W/Original3M2W_DOCK2_answers1.ob	23	1	23
	C22H19FN4O	0	24	0	C22H19FN4O	-6.75956	47	3	-0.991582	-7.6536	-24.8404	0	16.1555	17.8801	-113.955	/home/ingerl/Artikkel_1/Decoys/Docking_for_roc/m3M2W/Original3M2W_DOCK2_answers1.ob	24	1	24
	C21H18N4OS	0	25	0	C21H18N4OS	-3.7868	45	6	-3.10213	-7.52455	-22.7489	0.68589	18.7166	21.5371	-128.793	/home/ingerl/Artikkel_1/Decoys/Docking_for_roc/m3M2W/Original3M2W_DOCK3_answers1.ob	25	1	25
	C19H24FN5O2S	0	26	0	C19H24FN5O2S	-13.7032	52	7	0	-6.37091	-22.867	0.182645	5.02068	8.28312	-65.9635	/home/ingerl/Artikkel_1/Decoys/Docking_for_roc/m3M2W/Original3M2W_DOCK2_answers1.ob	26	1	26
	C23H23N5O2	0	27	0	C23H23N5O2	0.555604	53	6	-3.25039	-7.46861	-23.6916	3.71882	21.7029	26.6628	-129.014	/home/ingerl/Artikkel_1/Decoys/Docking_for_roc/m3M2W/Original3M2W_DOCK1_answers1.ob	27	1	27
	C20H17N3O	0	28	0	4-amino-5-benzoyl-1-benzyl-2-methyl-1h-pyrrole-	-3.30129	41	4	-1.01484	-6.26527	-22.9536	0	14.8476	19.5179	-72.386	/home/ingerl/Artikkel_1/Decoys/Docking_for_roc/m3M2W/Original3M2W_DOCK1_answers1.ob	28	1	28
	C24H15N5O2	0	29	0	3-[3-(2-furyl)-1-phenyl-1h-pyrazol-4-yl]-2-(4-o	-6.92252	46	1	-0.465226	-8.06041	-31.3818	0	18.9011	24.6379	-123.097	/home/ingerl/Artikkel_1/Decoys/Docking_for_roc/m3M2W/Original3M2W_DOCK3_answers1.ob	29	1	29
	C19H22FN5O2S	0	30	0	1-allyl-6-amino-2-({2-[4-(4-fluorophenyl)-1-pip	-12.9369	50	6	-3.70135	-6.67898	-27.8216	0	17.7943	17.8459	-139.647	/home/ingerl/Artikkel_1/Decoys/Docking_for_roc/m3M2W/Original3M2W_DOCK3_answers1.ob	30	1	30
	C21H25N3O	0	31	0	n-1-adamantyl-n'-(2-methyl-4-quinolinyl)urea	-19.033	50	3	-2.3333	-6.03128	-21.1696	0	8.88305	5.48257	-48.2252	/home/ingerl/Artikkel_1/Decoys/Docking_for_roc/m3M2W/Original3M2W_DOCK3_answers1.ob	31	1	31
	C20H27N3O	0	32	0	n-[4-({benzyl[2-(dimethylamino)ethyl]amino}meth	-6.43042	51	7	-2.45071	-7.87715	-27.9359	3.00625	15.4004	26.1108	-102.472	/home/ingerl/Artikkel_1/Decoys/Docking_for_roc/m3M2W/Original3M2W_DOCK3_answers1.ob	32	1	32
	C23H24N5O2	0	33	0	C23H25N5O2	-15.3046	54	9	-4.47287	-7.17287	-27.1168	8.71411	17.5741	14.1725	-152.007	/home/ingerl/Artikkel_1/Decoys/Docking_for_roc/m3M2W/Original3M2W_DOCK2_answers1.ob	33	1	33
	C21H25N3O	0	34	0	2-(1-pyrrolidinylmethyl)-3h-spiro[benzo[h]quina	6.79482	50	2	-0.31155	-6.96479	-20.871	3.29406	16.7527	29.3271	-69.0698	/home/ingerl/Artikkel_1/Decoys/Docking_for_roc/m3M2W/Original3M2W_DOCK1_answers1.ob	34	1	34
	C17H25N3OS	0	35	0	3-anilino-5,5-dibutyl-2-thioxo-4-imidazolidinon	-6.50702	47	7	-0.588038	-6.43033	-14.1897	2.25257	7.46259	5.5785	-61.3415	/home/ingerl/Artikkel_1/Decoys/Docking_for_roc/m3M2W/Original3M2W_DOCK2_answers1.ob	35	1	35
	C17H14F3N3O	0	36	0	2-[({1-[3-(trifluoromethyl)phenyl]-4,5-dihydro-	-7.27767	38	0	-0.481078	-7.07396	-23.4085	0.717957	16.4061	14.8226	-146.516	/home/ingerl/Artikkel_1/Decoys/Docking_for_roc/m3M2W/Original3M2W_DOCK3_answers1.ob	36	1	36
	C20H30N4OS	0	37	0	1'-{[(2,4-dimethylphenyl)amino]carbonothioyl}-1	-4.48853	56	4	-0.646987	-5.52292	-12.3097	0	7.85893	7.37	-18.8008	/home/ingerl/Artikkel_1/Decoys/Docking_for_roc/m3M2W/Original3M2W_DOCK2_answers1.ob	37	1	37
	C18H21N3O	0	38	0	2-(1h-indol-3-yl)-5,7-dimethyl-1,3-diazatricycl	-2.99872	43	1	-0.143633	-6.60948	-16.7588	2.2641	11.1641	14.5133	-103.421	/home/ingerl/Artikkel_1/Decoys/Docking_for_roc/m3M2W/Original3M2W_DOCK1_answers1.ob	38	1	38
	C20H37N3O	0	39	0	n-[3-(dimethylamino)propyl]-n-(4-methoxy-2,3-di	-13.3963	61	10	0	-7.62195	-23.9592	7.22901	8.13307	5.40871	-91.8031	/home/ingerl/Artikkel_1/Decoys/Docking_for_roc/m3M2W/Original3M2W_DOCK3_answers1.ob	39	1	39
	C21H23N5O2S	0	40	0	C21H23N5O2S	1.14982	52	6	-1.04524	-6.84317	-26.5023	1.16245	17.7738	27.1987	-89.1606	/home/ingerl/Artikkel_1/Decoys/Docking_for_roc/m3M2W/Original3M2W_DOCK3_answers1.ob	40	1	40
	C15H11F6N5O2	0	41	0	1,3-dimethyl-7-(4-pyridinyl)-5,5-bis(trifluorom	-22.573	39	1	-1.78424	-5.11539	-21.251	0.923462	7.54242	0.549438	-74.8328	/home/ingerl/Artikkel_1/Decoys/Docking_for_roc/m3M2W/Original3M2W_DOCK3_answers1.ob	41	1	41
	C12H13F6N3O	0	42	0	n-[2,2,2-trifluoro-1-[(5-methyl-2-pyridinyl)ami	-7.84742	35	4	0	-6.77934	-21.4966	1.02483	9.60574	13.0106	-76.783	/home/ingerl/Artikkel_1/Decoys/Docking_for_roc/m3M2W/Original3M2W_DOCK3_answers1.ob	42	1	42
	C23H26N4O	0	43	0	C23H26N4O	-6.2529	54	5	0	-7.65524	-27.2683	2.70975	13.6578	19.5471	-160.173	/home/ingerl/Artikkel_1/Decoys/Docking_for_roc/m3M2W/Original3M2W_DOCK3_answers1.ob	43	1	43
	C18H18ClN5O2S	0	44	0	4-chloro-n-(4,5-dimethyl-3-{[(3-pyridinylmethyl	-14.5519	45	2	-3.82511	-6.63743	-25.7995	0	18.1592	15.9891	-113.013	/home/ingerl/Artikkel_1/Decoys/Docking_for_roc/m3M2W/Original3M2W_DOCK1_answers1.ob	44	1	44
	C16H16F3N3O	0	45	0	1-{[5-methyl-3-(trifluoromethyl)-1h-pyrazol-1-y	-14.1853	39	3	0	-5.88241	-21.2943	0.702682	4.80872	8.55102	-52.9288	/home/ingerl/Artikkel_1/Decoys/Docking_for_roc/m3M2W/Original3M2W_DOCK3_answers1.ob	45	1	45
	C23H31N5O2	0	46	0	C23H31N5O2	-9.45866	61	5	-6.50314	-7.67946	-21.8516	6.03314	18.1017	26.3862	-78.7026	/home/ingerl/Artikkel_1/Decoys/Docking_for_roc/m3M2W/Original3M2W_DOCK3_answers1.ob	46	1	46
	C20H24ClN5O2	0	47	0	C20H24ClN5O2	-8.56011	52	5	-2.51076	-7.49078	-25.0583	3.85801	17.6829	17.5865	-108.18	/home/ingerl/Artikkel_1/Decoys/Docking_for_roc/m3M2W/Original3M2W_DOCK1_answers1.ob	47	1	47
	C20H29N5O2S	0	48	0	n-(3,4-dimethoxyphenyl)-4-[(1,3,5-trimethyl-1h-	-2.54639	57	4	-0.26291	-8.59955	-26.6348	0	15.7207	24.7345	-157.457	/home/ingerl/Artikkel_1/Decoys/Docking_for_roc/m3M2W/Original3M2W_DOCK3_answers1.ob	48	1	48
	C20H23N3O	0	49	0	1-{4-[5-(1-adamantyl)-1h-1,2,3-triazol-1-yl]phe	-0.279661	47	1	-2.44145	-6.1336	-18.3717	0.150984	16.5147	23.3218	-78.53	/home/ingerl/Artikkel_1/Decoys/Docking_for_roc/m3M2W/Original3M2W_DOCK1_answers1.ob	49	1	49
	C17H13ClF3N5O2	0	50	0	5-amino-1-(4-chloro-3-methoxyphenyl)-n-[2-(trif	-5.44065	41	0	-1.88816	-7.72538	-23.9471	0.77106	18.5422	22.0498	-151.994	/home/ingerl/Artikkel_1/Decoys/Docking_for_roc/m3M2W/Original3M2W_DOCK3_answers1.ob	50	1	50
	C18H18ClN5O2S	0	51	0	5-chloro-n-(1,5-dimethyl-3-oxo-2-phenyl-2,3-dih	-6.98806	45	2	-2.34214	-8.07889	-27.0027	4.24199	17.3256	25.9984	-126.074	/home/ingerl/Artikkel_1/Decoys/Docking_for_roc/m3M2W/Original3M2W_DOCK3_answers1.ob	51	1	51
	C21H18N4OS	0	52	0	3-phenyl-1-(phenylacetyl)-n-(2-thienylmethyl)-1	-5.60027	45	6	-3.87462	-8.43396	-28.1215	1.19391	16.8584	32.9256	-100.583	/home/ingerl/Artikkel_1/Decoys/Docking_for_roc/m3M2W/Original3M2W_DOCK3_answers1.ob	52	1	52
	C24H23N5O2	0	53	0	n,n'-dibenzyl-1-(2-methoxybenzoyl)-1h-1,2,4-tri	-6.66118	54	5	-0.372151	-8.7113	-31.0379	0	16.9107	23.4422	-147.768	/home/ingerl/Artikkel_1/Decoys/Docking_for_roc/m3M2W/Original3M2W_DOCK1_answers1.ob	53	1	53
	C18H19F2N5O2S	0	54	0	1-(ethylsulfonyl)-n,n'-bis(4-fluorobenzyl)-1h-1	-6.96016	47	6	-2.72349	-7.38205	-30.5096	4.04742	17.0286	28.8097	-90.7128	/home/ingerl/Artikkel_1/Decoys/Docking_for_roc/m3M2W/Original3M2W_DOCK3_answers1.ob	54	1	54
	C23H29N5O2	0	55	0	C23H29N5O2	1.47167	59	9	-1.43219	-8.82255	-26.9066	1.76529	19.769	26.7971	-110.304	/home/ingerl/Artikkel_1/Decoys/Docking_for_roc/m3M2W/Original3M2W_DOCK2_answers1.ob	55	1	55
	C16H15F5N4O	0	56	0	2,3,4,5,6-pentafluorobenzaldehyde	-0.458134	41	3	-1.96277	-6.63473	-24.3418	1.47144	19.1171	25.9953	-47.8927	/home/ingerl/Artikkel_1/Decoys/Docking_for_roc/m3M2W/Original3M2W_DOCK1_answers1.ob	56	1	56
	C24H19N5O2	0	57	0	1-(4-nitrophenyl)ethanone	-10.1207	50	4	-0.23912	-8.23191	-30.5385	0	16.9448	17.3175	-133.205	/home/ingerl/Artikkel_1/Decoys/Docking_for_roc/m3M2W/Original3M2W_DOCK1_answers1.ob	57	1	57
	C24H21N5O2	0	58	0	C24H21N5O2	-6.94395	52	6	-2.13551	-7.96303	-27.8786	8.50003	18.4315	21.5896	-131.903	/home/ingerl/Artikkel_1/Decoys/Docking_for_roc/m3M2W/Original3M2W_DOCK3_answers1.ob	58	1	58
	C21H19N5O2S	0	59	0	C21H19N5O2S	-11.9447	48	3	-0.416715	-6.31202	-30.7081	1.24784	13.8959	17.9164	-74.7904	/home/ingerl/Artikkel_1/Decoys/Docking_for_roc/m3M2W/Original3M2W_DOCK1_answers1.ob	59	1	59
	C24H21N5O2	0	60	0	4-ethoxy-2-hydroxybenzaldehyde	-0.580745	52	3	-2.85284	-8.74969	-23.0251	1.28797	21.4517	26.7205	-104.825	/home/ingerl/Artikkel_1/Decoys/Docking_for_roc/m3M2W/Original3M2W_DOCK2_answers1.ob	60	1	60
	C23H26N4O	0	61	0	C23H26N4O	-3.04028	54	5	-0.585067	-8.63565	-30.5458	2.46411	17.2679	28.5162	-158.415	/home/ingerl/Artikkel_1/Decoys/Docking_for_roc/m3M2W/Original3M2W_DOCK1_answers1.ob	61	1	61
	C17H16ClN3O	0	62	0	3-[(6-chloro-4-phenyl-2-quinazolinyl)amino]-1-p	-30.0617	38	5	-5.68065	-6.08595	-24.2275	1.51397	9.77439	3.46156	-74.7133	/home/ingerl/Artikkel_1/Decoys/Docking_for_roc/m3M2W/Original3M2W_DOCK2_answers1.ob	62	1	62
	C19H15N3O	0	63	0	3-(2-aminophenyl)-1-methylbenzo[g]quinoxalin-2(	-8.90636	38	0	-2.58484	-6.48184	-23.602	0	14.095	22.7377	-126.831	/home/ingerl/Artikkel_1/Decoys/Docking_for_roc/m3M2W/Original3M2W_DOCK3_answers1.ob	63	1	63
	C18H17N3O	0	64	0	1-(4-morpholinyl)-4-phenylphthalazine	-18.1354	39	1	0	-5.48148	-19.7825	0	3.79438	2.83931	-61.1033	/home/ingerl/Artikkel_1/Decoys/Docking_for_roc/m3M2W/Original3M2W_DOCK2_answers1.ob	64	1	64
	C22H22FN5O2	0	65	0	C22H22FN5O2	-6.90869	52	4	-0.758871	-8.15911	-30.2821	0.452511	19.2938	21.0449	-148.166	/home/ingerl/Artikkel_1/Decoys/Docking_for_roc/m3M2W/Original3M2W_DOCK3_answers1.ob	65	1	65
	C21H28FN5O2	0	66	0	C21H28FN5O2	-5.59911	57	6	-3.29724	-7.21055	-23.728	3.96966	17.0033	22.6507	-123.101	/home/ingerl/Artikkel_1/Decoys/Docking_for_roc/m3M2W/Original3M2W_DOCK3_answers1.ob	66	1	66
	C19H14F3N5O2	0	67	0	n-(4-{1-[3-(trifluoromethyl)benzyl]-1h-benzimid	-8.17837	43	2	-0.546159	-7.92495	-26.4247	2.41154	16.1014	17.6693	-136.494	/home/ingerl/Artikkel_1/Decoys/Docking_for_roc/m3M2W/Original3M2W_DOCK1_answers1.ob	67	1	67
	C21H19N5O2S	0	68	0	n-{3-[(4-aminophenyl)amino]-2-quinoxalinyl}-4-m	-11.1279	48	3	0	-6.96931	-29.2357	0	13.1279	16.8657	-90.0883	/home/ingerl/Artikkel_1/Decoys/Docking_for_roc/m3M2W/Original3M2W_DOCK1_answers1.ob	68	1	68
	C20H27N5O2S	0	69	0	3-(4-methyl-1-piperazinyl)-6-[4-methyl-3-(1-pyr	-1.17615	55	2	0	-7.81332	-22.8182	0	15.3823	21.4246	-106.901	/home/ingerl/Artikkel_1/Decoys/Docking_for_roc/m3M2W/Original3M2W_DOCK2_answers1.ob	69	1	69
	C21H19N5O2S	0	70	0	n-(4-ethoxyphenyl)-2-{[1-(1-naphthyl)-1h-tetraz	-13.9964	48	3	-3.87995	-7.02902	-28.5268	0.734281	19.3498	19.3088	-155.774	/home/ingerl/Artikkel_1/Decoys/Docking_for_roc/m3M2W/Original3M2W_DOCK2_answers1.ob	70	1	70
	C15H18Cl3N5O2	0	71	0	n-(2-butyl-2h-tetrazol-5-yl)-2-(2,4,6-trichloro	-18.8749	43	5	-5.60395	-6.03695	-24.8961	1.77792	15.8515	14.1749	-24.6158	/home/ingerl/Artikkel_1/Decoys/Docking_for_roc/m3M2W/Original3M2W_DOCK2_answers1.ob	71	1	71
	C16H12BrFN4O	0	72	0	n-{5-bromo-2-[(4-fluorobenzyl)oxy]benzylidene}-	-8.33864	35	2	-2.46728	-6.6588	-22.9529	0.531018	19.3907	14.5074	-99.1865	/home/ingerl/Artikkel_1/Decoys/Docking_for_roc/m3M2W/Original3M2W_DOCK1_answers1.ob	72	1	72
	C15H14BrN3O	0	73	0	n-(3-bromo-4-methoxybenzyl)-1h-indazol-6-amine	-20.7931	34	2	-2.57715	-5.51088	-20.3938	0.440812	8.15036	3.78843	-70.6761	/home/ingerl/Artikkel_1/Decoys/Docking_for_roc/m3M2W/Original3M2W_DOCK3_answers1.ob	73	1	73
	C19H20ClFN4O	0	74	0	C19H20ClFN4O	-23.6683	46	8	-2.48091	-6.89008	-26.8033	4.54417	8.86615	3.90681	-49.0902	/home/ingerl/Artikkel_1/Decoys/Docking_for_roc/m3M2W/Original3M2W_DOCK3_answers1.ob	74	1	74
	C18H16F2N4OS	0	75	0	C18H16F2N4OS	-9.76634	42	4	-3.53412	-7.30763	-24.862	4.14405	15.774	22.2767	-77.2606	/home/ingerl/Artikkel_1/Decoys/Docking_for_roc/m3M2W/Original3M2W_DOCK2_answers1.ob	75	1	75
	C19H29N3O	0	76	0	4-amino-n'-cyclododecylidenebenzohydrazide	-13.9825	52	0	-0.61639	-5.07017	-18.3518	0	7.26415	5.87526	-40.5332	/home/ingerl/Artikkel_1/Decoys/Docking_for_roc/m3M2W/Original3M2W_DOCK2_answers1.ob	76	1	76
	C19H23N3O	0	77	0	1-phenyl-1-hexanone	-9.26055	46	8	-0.960919	-7.89172	-26.0578	1.9667	13.9079	14.0681	-124.8	/home/ingerl/Artikkel_1/Decoys/Docking_for_roc/m3M2W/Original3M2W_DOCK1_answers1.ob	77	1	77
	C24H23N5O2	0	78	0	(2,3-dimethylphenyl){3-[(2,3-dimethylphenyl)imi	-7.53961	54	1	0	-7.77983	-24.3009	0	14.5458	15.8551	-134.287	/home/ingerl/Artikkel_1/Decoys/Docking_for_roc/m3M2W/Original3M2W_DOCK3_answers1.ob	78	1	78
	C18H15N3O	0	79	0	n-phenyl-2-[(1h-pyrrol-2-ylmethylene)amino]benz	-11.4116	37	1	-0.274925	-6.36938	-26.0008	0	12.6211	14.3734	-119.43	/home/ingerl/Artikkel_1/Decoys/Docking_for_roc/m3M2W/Original3M2W_DOCK3_answers1.ob	79	1	79
	C23H27N5O2	0	80	0	3-ethoxy-4-hydroxybenzaldehyde	0.187046	57	3	-2.02006	-8.3959	-21.7872	1.10785	20.4267	23.6215	-104.152	/home/ingerl/Artikkel_1/Decoys/Docking_for_roc/m3M2W/Original3M2W_DOCK2_answers1.ob	80	1	80
	C20H21N3O	0	81	0	n'-4'h-spiro[cyclopentane-1,3'-isoquinolin]-1'-	-8.10481	45	1	-3.01578	-6.70418	-22.8814	0	14.3201	23.5732	-82.3567	/home/ingerl/Artikkel_1/Decoys/Docking_for_roc/m3M2W/Original3M2W_DOCK3_answers1.ob	81	1	81
	C15H12BrN3O	0	82	0	4-bromo-5-methyl-1h-indole-2,3-dione	-11.9428	32	1	-4.10034	-5.73276	-21.2943	0.733996	14.9362	17.8245	-87.7114	/home/ingerl/Artikkel_1/Decoys/Docking_for_roc/m3M2W/Original3M2W_DOCK2_answers1.ob	82	1	82
	C21H21N3O	0	83	0	2-cyano-2-(3,3-dimethyl-3,4-dihydro-1(2h)-isoqu	-4.55583	46	1	-2.26706	-7.57576	-23.2489	1.29052	15.6102	26.0558	-116.642	/home/ingerl/Artikkel_1/Decoys/Docking_for_roc/m3M2W/Original3M2W_DOCK3_answers1.ob	83	1	83
	C19H14ClN3O	0	84	0	3-[1-(2-chlorobenzyl)-1h-indol-3-yl]-2-cyanoacr	-10.6729	38	2	-3.31679	-6.27044	-22.1376	0.110099	16.4897	15.8942	-77.7318	/home/ingerl/Artikkel_1/Decoys/Docking_for_roc/m3M2W/Original3M2W_DOCK3_answers1.ob	84	1	84
	C16H14ClN3OS	0	85	0	n-(4-chlorophenyl)-2-[(3-cyano-4,6-dimethyl-2-p	-15.9159	36	4	-3.2584	-7.14833	-21.7881	0	13.9338	9.17424	-124.079	/home/ingerl/Artikkel_1/Decoys/Docking_for_roc/m3M2W/Original3M2W_DOCK3_answers1.ob	85	1	85
	C18H25N3O	0	86	0	8-ethyl-3,3-dimethyl-6-(1-piperidinyl)-3,4-dihy	-12.1947	47	1	0	-5.8762	-15.9005	3.43344	5.53557	4.38058	-54.7515	/home/ingerl/Artikkel_1/Decoys/Docking_for_roc/m3M2W/Original3M2W_DOCK2_answers1.ob	86	1	86
	C19H25N3O	0	87	0	2-amino-5-butyl-4-(2-furyl)-6-pentylnicotinonit	-3.55107	48	8	-1.30937	-7.03935	-21.4725	0.314715	15.4649	14.4724	-115.187	/home/ingerl/Artikkel_1/Decoys/Docking_for_roc/m3M2W/Original3M2W_DOCK1_answers1.ob	87	1	87
	C15H14Cl3N5O2	0	88	0	1-[3,4,4-trichloro-2-nitro-1-(1-piperidinyl)-1,	4.1741	39	1	-0.569288	-6.7484	-16.4517	0	14.9646	22.3699	-63.3681	/home/ingerl/Artikkel_1/Decoys/Docking_for_roc/m3M2W/Original3M2W_DOCK3_answers1.ob	88	1	88
	C14H19F6N5O2	0	89	0	n-butyl-4-(4-morpholinyl)-6-[2,2,2-trifluoro-1-	-5.61467	46	4	-5.25097	-7.82079	-18.1905	4.56371	17.4359	23.6724	-75.2117	/home/ingerl/Artikkel_1/Decoys/Docking_for_roc/m3M2W/Original3M2W_DOCK2_answers1.ob	89	1	89
	C16H27N3OS	0	90	0	n-({[2-(dimethylamino)ethyl]amino}carbonothioyl	3.81832	48	6	-1.74378	-6.09649	-16.4351	3.95447	14.9872	21.0749	-76.6963	/home/ingerl/Artikkel_1/Decoys/Docking_for_roc/m3M2W/Original3M2W_DOCK2_answers1.ob	90	1	90
	C21H18N4OS	0	91	1	C24H30N	-15.5044	45	0	-2.37358	-7.1033	-24.8604	0	17.0745	11.0825	-124.754	/home/ingerl/Artikkel_1/Decoys/Docking_for_roc/m3M2W/Original3M2W_DOCK3_answers1.ob	91	1	91
	C24H23N5O2	0	92	1	C24H23N5O2	-11.0441	54	2	-3.77447	-7.58668	-29.7626	1.06491	20.285	25.6625	-162.557	/home/ingerl/Artikkel_1/Decoys/Docking_for_roc/m3M2W/Original3M2W_DOCK1_answers1.ob	92	1	92
	C23H23N5O2	0	93	1	C23H23N5O2	-1.05863	53	3	-0.117675	-7.85973	-29.7118	0.659416	20.4728	25.8521	-153.706	/home/ingerl/Artikkel_1/Decoys/Docking_for_roc/m3M2W/Original3M2W_DOCK1_answers1.ob	93	1	93
	C21H16N4O	0	94	1	C21H16N4O	-11.5371	42	0	-2.23865	-6.91069	-24.9535	0	16.2476	17.4617	-143.699	/home/ingerl/Artikkel_1/Decoys/Docking_for_roc/m3M2W/Original3M2W_DOCK3_answers1.ob	94	1	94
	C18H15N3O	0	95	1	C18H15N3O	-20.9326	37	1	-4.06131	-5.39797	-18.9598	0	8.7901	7.16107	-56.6397	/home/ingerl/Artikkel_1/Decoys/Docking_for_roc/m3M2W/Original3M2W_DOCK3_answers1.ob	95	1	95
	C18H14FN3O	0	96	1	C18H14FN3O	-8.31517	37	0	-0.940658	-5.53876	-21.0983	0	14.4151	12.216	-92.5419	/home/ingerl/Artikkel_1/Decoys/Docking_for_roc/m3M2W/Original3M2W_DOCK1_answers1.ob	96	1	96
	C12H11N3O	0	97	1	C12H11N3O	-19.7891	27	0	-4.79105	-4.65301	-16.6475	0.236155	10.5426	6.34897	-86.2499	/home/ingerl/Artikkel_1/Decoys/Docking_for_roc/m3M2W/Original3M2W_DOCK1_answers1.ob	97	1	97
	C30H28O8	0	98	1	C12H18O4	-20.8913	66	3	-4.66911	-6.8404	-26.1603	0	19.0408	8.461	-89.8175	/home/ingerl/Artikkel_1/Decoys/Docking_for_roc/m3M2W/Original3M2W_DOCK2_answers1.ob	98	1	98
	C13H13N2O3	0	99	1	C13H14N2O3	-15.5846	31	1	-3.2894	-3.78369	-16.0539	0.923984	10.8903	3.87699	-41.7796	/home/ingerl/Artikkel_1/Decoys/Docking_for_roc/m3M2W/Original3M2W_DOCK3_answers1.ob	99	1	99
	C18H26N6S2	0	100	1	C9H17N	-1.98501	52	2	-1.75222	-6.83143	-30.381	0	22.4948	29.2956	-116.44	/home/ingerl/Artikkel_1/Decoys/Docking_for_roc/m3M2W/Original3M2W_DOCK3_answers1.ob	100	1	100
